# Supplementary material for: Molecular architecture of glideosome and nuclear F-actin in Plasmodium falciparum
Source: EMBO Rep. 2025 Mar 24;26(8):1984–96. doi: 10.1038/s44319-025-00415-7 (PMC12019134; doi:10.1038/s44319-025-00415-7)
Supplement: Supplementary file 8 — Movie EV7 [file 44319_2025_415_MOESM8_ESM.zip]

Archive with 4 entries (4 files):
- Movie EV7 legend.docx
- __MACOSX/._Movie EV7 legend.docx
- Movie EV7.mp4
- __MACOSX/._Movie EV7.mp4
