# Supplementary material for: Molecular architecture of glideosome and nuclear F-actin in Plasmodium falciparum
Source: EMBO Rep. 2025 Mar 24;26(8):1984–96. doi: 10.1038/s44319-025-00415-7 (PMC12019134; doi:10.1038/s44319-025-00415-7)
Supplement: Supplementary file 9 — Source data Fig. 1 [file 44319_2025_415_MOESM9_ESM.zip]

Archive with 30 entries (24 files):
- figure 1/
- __MACOSX/._figure 1
- figure 1/1b_c/
- __MACOSX/figure 1/._1b_c
- figure 1/1a/
- __MACOSX/figure 1/._1a
- figure 1/1g/
- __MACOSX/figure 1/._1g
- figure 1/1e_f/
- __MACOSX/figure 1/._1e_f
- figure 1/1d/
- __MACOSX/figure 1/._1d
- figure 1/1b_c/readme.txt
- __MACOSX/figure 1/1b_c/._readme.txt
- figure 1/1b_c/sporozoites_tomo1_fakesirt_b4_bp_bytes_rec.mrc
- __MACOSX/figure 1/1b_c/._sporozoites_tomo1_fakesirt_b4_bp_bytes_rec.mrc
- figure 1/1a/ipltoback_sporozoites_tomo12_b4_bytes_rec.mrc
- __MACOSX/figure 1/1a/._ipltoback_sporozoites_tomo12_b4_bytes_rec.mrc
- figure 1/1a/readme.txt
- __MACOSX/figure 1/1a/._readme.txt
- figure 1/1a/sporozoites_tomo12_full_rec_bin4_flipped_bp_bytes.mrc
- __MACOSX/figure 1/1a/._sporozoites_tomo12_full_rec_bin4_flipped_bp_bytes.mrc
- figure 1/1g/1g_values.csv
- __MACOSX/figure 1/1g/._1g_values.csv
- figure 1/1e_f/readme.txt
- __MACOSX/figure 1/1e_f/._readme.txt
- figure 1/1d/readme.txt
- __MACOSX/figure 1/1d/._readme.txt
- figure 1/1d/ipltoback_sporozoites_tomo1_b4_bytes_rec.mrc
- __MACOSX/figure 1/1d/._ipltoback_sporozoites_tomo1_b4_bytes_rec.mrc
