# Supplementary material for: Molecular architecture of glideosome and nuclear F-actin in Plasmodium falciparum
Source: EMBO Rep. 2025 Mar 24;26(8):1984–96. doi: 10.1038/s44319-025-00415-7 (PMC12019134; doi:10.1038/s44319-025-00415-7)
Supplement: Supplementary file 9 — Source data Fig. 1 [file 44319_2025_415_MOESM9_ESM.zip › figure 1/1g/1g_values.csv]

length(nm)	cut or uncut	apical (0) lateral (1) basal (2)
253	full	0
29	full	0
65	full	0
66	full	0
67	full	0
424	full	1
317	full	1
126	full	2
26	full	2
146	full	2
102	full	2
24	full	2
72	full	2
62	full	2
74	full	2
70	full	2
92	full	2
63	full	2
165	cut	0
174	cut	0
97	cut	0
112	cut	0
55	cut	0
242	cut	1
278	cut	1
148	cut	1
181	cut	1
215	cut	1
175	cut	1
288	cut	1
112	cut	1
131	cut	1
143	cut	1
166	cut	1
114	cut	1
200	cut	1
127	cut	1
274	cut	1
209	cut	1
38	cut	2
54	cut	2
99	cut	2
74	cut	2
161	cut	2
71	cut	2
79	cut	2
55	cut	2
74	cut	2
