# Supplementary material for: Molecular architecture of glideosome and nuclear F-actin in Plasmodium falciparum
Source: EMBO Rep. 2025 Mar 24;26(8):1984–96. doi: 10.1038/s44319-025-00415-7 (PMC12019134; doi:10.1038/s44319-025-00415-7)
Supplement: Supplementary file 9 — Source data Fig. 1 [file 44319_2025_415_MOESM9_ESM.zip › figure 1/1d/readme.txt]

backplotted volume
MRC file format, open in ImageJ
