# Supplementary material for: Molecular architecture of glideosome and nuclear F-actin in Plasmodium falciparum
Source: EMBO Rep. 2025 Mar 24;26(8):1984–96. doi: 10.1038/s44319-025-00415-7 (PMC12019134; doi:10.1038/s44319-025-00415-7)
Supplement: Supplementary file 10 — Source data Fig. 2 [file 44319_2025_415_MOESM10_ESM.zip]

Archive with 52 entries (47 files):
- figure 2/
- __MACOSX/._figure 2
- figure 2/2a/
- __MACOSX/figure 2/._2a
- figure 2/2c_d_f/
- __MACOSX/figure 2/._2c_d_f
- figure 2/2e/
- __MACOSX/figure 2/._2e
- figure 2/2b/
- __MACOSX/figure 2/._2b
- figure 2/2a/tomo15_f2_plotback_trim.mrc
- __MACOSX/figure 2/2a/._tomo15_f2_plotback_trim.mrc
- figure 2/2a/tomo15_r1_plotback_trim.mrc
- __MACOSX/figure 2/2a/._tomo15_r1_plotback_trim.mrc
- figure 2/2a/cell2_om_seg_trim2.mrc
- __MACOSX/figure 2/2a/._cell2_om_seg_trim2.mrc
- figure 2/2a/tomo15_f1_plotback_trim.mrc
- __MACOSX/figure 2/2a/._tomo15_f1_plotback_trim.mrc
- figure 2/2a/ipltoback_sporozoites_tomo15_b4_rec_trim.mrc
- __MACOSX/figure 2/2a/._ipltoback_sporozoites_tomo15_b4_rec_trim.mrc
- figure 2/2a/cell2_iimc_seg_trim.mrc
- __MACOSX/figure 2/2a/._cell2_iimc_seg_trim.mrc
- figure 2/2a/tomo15_wmem_trim.mrc
- __MACOSX/figure 2/2a/._tomo15_wmem_trim.mrc
- figure 2/2a/readme.txt
- __MACOSX/figure 2/2a/._readme.txt
- figure 2/2a/cell2_oimc_seg_trim.mrc
- __MACOSX/figure 2/2a/._cell2_oimc_seg_trim.mrc
- figure 2/2a/sporozoites_tomo15_fakesirt_b4_bp_bytes_rec.mrc
- __MACOSX/figure 2/2a/._sporozoites_tomo15_fakesirt_b4_bp_bytes_rec.mrc
- figure 2/2c_d_f/fpm_seg_trim_bytes.mrc
- __MACOSX/figure 2/2c_d_f/._fpm_seg_trim_bytes.mrc
- figure 2/2c_d_f/itomo02_mt_plotback_b4_trim.mrc
- __MACOSX/figure 2/2c_d_f/._itomo02_mt_plotback_b4_trim.mrc
- figure 2/2c_d_f/pltoback_sporozoites_tomo2_b4_rec_trim.mrc
- __MACOSX/figure 2/2c_d_f/._pltoback_sporozoites_tomo2_b4_rec_trim.mrc
- figure 2/2c_d_f/simc_seg_trim_bytes.mrc
- __MACOSX/figure 2/2c_d_f/._simc_seg_trim_bytes.mrc
- figure 2/2c_d_f/nm_seg_trim_bytes.mrc
- __MACOSX/figure 2/2c_d_f/._nm_seg_trim_bytes.mrc
- figure 2/2c_d_f/sporozoites_tomo2_fakesirt_b4_bp_m2_bytes_rec.mrc
- __MACOSX/figure 2/2c_d_f/._sporozoites_tomo2_fakesirt_b4_bp_m2_bytes_rec.mrc
- figure 2/2c_d_f/readme.txt
- __MACOSX/figure 2/2c_d_f/._readme.txt
- figure 2/2c_d_f/fipltoback_sporozoites_tomo2_b4_rec_trim.mrc
- __MACOSX/figure 2/2c_d_f/._fipltoback_sporozoites_tomo2_b4_rec_trim.mrc
- figure 2/2e/a_fromIter5_remdup4.0_AvgVol_0P2959.mrc
- __MACOSX/figure 2/2e/._a_fromIter5_remdup4.0_AvgVol_0P2959.mrc
- figure 2/2e/readme.txt
- __MACOSX/figure 2/2e/._readme.txt
- figure 2/2b/readme.txt
- __MACOSX/figure 2/2b/._readme.txt
