# Supplementary material for: Molecular architecture of glideosome and nuclear F-actin in Plasmodium falciparum
Source: EMBO Rep. 2025 Mar 24;26(8):1984–96. doi: 10.1038/s44319-025-00415-7 (PMC12019134; doi:10.1038/s44319-025-00415-7)
Supplement: Supplementary file 10 — Source data Fig. 2 [file 44319_2025_415_MOESM10_ESM.zip › figure 2/2e/readme.txt]

average volume generated by PEET
MRC file format, open in ImageJ
