# Supplementary material for: Molecular architecture of glideosome and nuclear F-actin in Plasmodium falciparum
Source: EMBO Rep. 2025 Mar 24;26(8):1984–96. doi: 10.1038/s44319-025-00415-7 (PMC12019134; doi:10.1038/s44319-025-00415-7)
Supplement: Supplementary file 11 — Source data Fig. 3 [file 44319_2025_415_MOESM11_ESM.zip]

Archive with 26 entries (22 files):
- figure 3/
- __MACOSX/._figure 3
- figure 3/3_c/
- __MACOSX/figure 3/._3_c
- figure 3/3d/
- __MACOSX/figure 3/._3d
- figure 3/3a_b/
- __MACOSX/figure 3/._3a_b
- figure 3/3_c/readme.txt
- __MACOSX/figure 3/3_c/._readme.txt
- figure 3/3d/a_MOTL_Tom1_Iter2_remdup_1.0.mod.txt
- __MACOSX/figure 3/3d/._a_MOTL_Tom1_Iter2_remdup_1.0.mod.txt
- figure 3/3d/distance_to_random.txt
- __MACOSX/figure 3/3d/._distance_to_random.txt
- figure 3/3d/distance_to_data.txt
- __MACOSX/figure 3/3d/._distance_to_data.txt
- figure 3/3d/readme.txt
- __MACOSX/figure 3/3d/._readme.txt
- figure 3/3d/random_imp_like_pts.mod.txt
- __MACOSX/figure 3/3d/._random_imp_like_pts.mod.txt
- figure 3/3d/siimc_seg.mod.txt
- __MACOSX/figure 3/3d/._siimc_seg.mod.txt
- figure 3/3d/imp_MOTL_Tom1_Iter9_remdup_3.0.mod.txt
- __MACOSX/figure 3/3d/._imp_MOTL_Tom1_Iter9_remdup_3.0.mod.txt
- figure 3/3a_b/readme.txt
- __MACOSX/figure 3/3a_b/._readme.txt
