# Supplementary material for: Molecular architecture of glideosome and nuclear F-actin in Plasmodium falciparum
Source: EMBO Rep. 2025 Mar 24;26(8):1984–96. doi: 10.1038/s44319-025-00415-7 (PMC12019134; doi:10.1038/s44319-025-00415-7)
Supplement: Supplementary file 11 — Source data Fig. 3 [file 44319_2025_415_MOESM11_ESM.zip › figure 3/3d/a_MOTL_Tom1_Iter2_remdup_1.0.mod.txt]

      105.49      425.40       20.59
      105.24      427.69       22.52
      104.98      429.97       24.45
      104.73      432.25       26.38
      104.48      434.54       28.31
      104.23      436.82       30.24
      103.97      439.10       32.16
      103.72      441.39       34.09
      103.47      443.67       36.02
      103.22      445.95       37.95
      102.96      448.24       39.88
      102.71      450.52       41.81
      102.46      452.80       43.74
      102.21      455.09       45.67
      101.96      457.37       47.60
      102.70      453.65       44.53
      102.45      455.94       46.46
      102.20      458.22       48.39
      101.95      460.50       50.32
      101.69      462.79       52.25
      101.44      465.07       54.18
      101.19      467.35       56.11
      100.21      477.78       64.99
      100.22      474.06       60.93
       99.23      482.35       67.88
       99.24      484.63       69.83
       99.25      486.91       71.77
       99.26      489.20       73.72
       99.27      491.48       75.66
       99.28      493.76       77.61
       99.30      496.05       79.55
       99.31      498.33       81.50
       99.32      494.61       78.45
       99.33      496.89       80.39
       99.34      499.18       82.34
       99.35      501.46       84.28
       99.36      503.74       86.23
       99.37      507.03       88.18
       99.38      509.31       90.12
       99.39      511.59       92.07
       99.40      513.88       94.01
       96.67      503.35       81.28
       97.29      503.37       82.32
       95.10      499.88       76.33
       92.90      500.39       74.35
       90.71      500.90       71.37
       88.52      502.42       69.39
       86.32      503.93       67.40
       84.13      505.44       65.42
       81.94      506.95       63.44
       79.74      508.46       61.46
       77.55      509.97       59.48
       87.16      506.17       70.10
       84.58      514.39       73.00
       84.29      517.00       74.45
       84.00      519.62       75.90
       83.71      522.23       77.35
       83.42      524.84       78.80
       83.13      527.45       80.25
       82.84      530.06       81.69
       82.56      532.67       83.14
       82.27      535.28       84.59
       81.98      537.89       86.04
       82.69      535.50       85.49
       79.40      539.11       82.94
       79.11      541.72       84.39
       86.83      466.36       37.16
       87.20      468.32       39.40
       87.57      470.28       41.64
       87.94      472.24       43.88
       88.31      474.20       46.12
       88.67      476.16       48.36
       89.04      478.12       50.60
       89.41      480.08       52.85
       88.78      482.04       53.09
       89.73      482.43       54.93
       89.70      484.75       56.83
       89.66      487.07       58.73
       89.56      489.03       60.44
       90.53      490.35       62.34
       90.49      492.67       64.24
       90.46      494.99       66.15
       90.42      497.31       68.05
       90.39      499.63       69.95
       57.85      534.21       42.50
       57.80      536.86       43.92
       57.75      539.50       45.34
       56.69      542.14       44.76
       56.64      539.78       43.17
       57.58      541.43       46.59
       57.53      544.07       48.01
       57.47      546.71       49.43
       56.42      549.35       48.85
       56.57      552.00       51.12
       56.31      554.64       52.69
       56.26      557.28       54.11
       56.20      559.92       55.53
       56.62      566.93       60.54
       57.27      568.93       62.68
       55.92      576.94       63.82
       56.57      578.94       66.96
       57.22      580.94       69.10
       57.87      582.94       71.24
       58.52      584.94       73.37
       59.16      586.94       75.51
       60.46      590.95       79.79
       61.11      592.95       81.93
       59.76      588.95       78.07
       58.36      508.09       23.85
       59.36      508.44       25.70
       58.37      512.80       27.56
       58.38      515.15       29.42
       58.38      517.51       31.28
       58.39      519.86       33.14
       58.39      522.22       35.00
       58.40      524.57       36.86
       58.41      526.93       38.72
       58.41      529.28       39.57
       50.79      535.24       27.73
       49.92      539.81       29.27
       50.05      542.38       30.81
       51.19      540.96       32.34
       50.32      547.53       33.88
       49.45      550.10       34.42
       51.59      546.68       36.95
       49.72      555.25       38.49
       49.85      557.82       40.03
       48.99      560.39       39.56
       49.12      562.97       42.10
       49.25      565.54       43.64
       49.38      568.11       45.17
       48.52      565.69       41.71
       48.60      569.15       44.15
       48.73      571.73       45.69
       49.86      580.30       53.22
       49.99      582.88       54.76
       50.13      585.45       56.29
       50.26      588.02       57.83
       49.39      584.60       54.36
       49.52      587.17       55.90
       49.65      589.75       57.43
       48.78      598.32       58.97
       50.04      597.47       62.04
       50.18      600.04       63.57
      136.35      399.44       20.62
      137.80      400.68       22.93
      139.25      401.92       25.24
      140.70      403.16       28.56
      142.16      403.41       30.87
      143.61      404.65       33.19
      145.06      406.89       35.50
      146.51      408.13       37.81
      147.96      409.37       40.13
      149.41      410.61       42.44
      151.13      411.82       45.08
      152.19      413.29       47.47
      153.26      414.75       49.86
      151.32      413.22       46.25
      152.39      414.69       48.64
      153.45      416.15       51.03
      155.52      417.62       53.42
      156.58      419.09       55.81
      157.65      420.55       58.20
      159.71      425.02       64.59
      161.78      426.49       66.98
      162.84      427.95       69.37
      163.91      429.42       71.76
      164.97      430.89       74.15
      167.32      432.64       78.23
      164.01      433.31       76.61
      166.71      433.97       78.99
      171.10      435.31       83.76
      172.80      435.97       86.14
      175.50      436.64       88.52
      177.20      437.30       90.90
      180.66      436.86       92.72
      183.82      436.90       94.80
      185.97      436.94       96.89
      188.13      436.98       98.98
      190.28      437.02      101.07
      192.44      437.06      103.15
      194.59      437.10      105.24
      137.78      432.33       56.49
      137.26      434.48       58.51
      136.74      436.64       60.53
      137.22      438.79       62.56
      136.71      440.95       64.58
      136.19      443.10       66.60
      134.67      445.26       67.62
      135.15      447.41       70.64
      134.63      449.57       72.66
      134.11      451.73       74.68
      133.60      453.88       76.70
      133.08      456.04       77.73
      132.56      458.19       79.75
      133.04      460.35       82.77
      133.52      457.50       79.79
      133.00      459.66       81.81
      132.49      461.81       83.83
      131.97      463.97       85.85
      131.45      467.12       87.88
      130.93      469.28       89.90
      130.41      471.43       91.92
      139.00      407.76       32.78
      138.14      409.83       33.95
      138.28      411.90       36.11
      138.43      413.97       38.28
      138.57      416.05       40.44
      138.71      418.12       42.61
      138.85      415.19       39.77
      139.00      417.26       41.94
      139.14      419.34       44.10
      139.28      421.41       46.26
      139.42      423.48       48.43
      204.45      354.60       22.45
      206.49      355.26       24.72
      207.53      356.92       26.99
      208.57      359.59       29.26
      209.61      361.25       31.53
      210.65      362.91       33.80
      209.73      362.24       32.34
      210.77      363.90       34.61
      212.61      370.81       42.01
      212.68      372.92       43.14
      212.74      375.04       45.27
      212.92      377.37       47.66
      212.98      379.48       49.79
      214.04      381.59       51.92
      213.10      383.71       54.05
      213.16      389.82       60.18
      213.22      387.93       58.31
      213.06      392.38       62.09
      213.00      393.67       63.73
      211.94      395.95       65.36
      208.89      404.23       71.99
      207.83      406.52       73.63
      205.77      408.80       75.26
      204.71      411.08       76.90
      203.66      413.37       79.13
      202.60      415.65       81.16
      201.54      417.93       82.80
      200.48      420.22       84.43
      199.43      421.50       86.06
      217.17      340.01       17.52
      218.67      341.49       19.66
      220.17      342.97       21.80
      221.67      344.45       23.93
      223.16      346.93       26.07
      225.48      349.98       30.60
      226.13      351.97       32.74
      226.79      353.96       34.89
      227.44      355.95       37.04
      228.75      359.93       40.33
      228.26      357.72       38.58
      228.56      358.91       39.63
      230.72      365.90       46.78
      229.97      363.13       43.93
      232.03      369.87       51.07
      231.68      371.86       52.22
      233.55      376.02       57.35
      233.62      378.11       59.46
      234.03      379.20       60.57
      234.44      381.30       62.69
      234.86      383.39       64.80
      235.27      385.48       66.91
      235.68      387.57       69.02
      236.10      389.66       71.13
      236.51      391.75       73.24
      236.93      393.84       76.35
      237.34      395.94       78.46
      237.75      398.03       80.57
      237.17      400.12       82.68
      208.58      366.17       34.88
      211.00      366.63       36.59
      213.42      367.09       38.30
      219.85      367.54       42.01
      224.27      367.00       43.72
      227.12      367.92       46.13
      231.54      368.37       48.84
      210.49      349.38       20.88
      212.73      350.12       23.74
      214.96      349.86       24.60
      217.20      350.59       26.46
      219.43      351.33       28.32
      221.67      352.07       30.18
      223.91      352.80       32.05
      228.38      355.28       36.77
      197.26      354.01       16.86
      195.24      356.12       17.99
      195.23      358.23       20.13
      195.22      360.34       22.26
      196.20      362.45       24.39
      196.19      364.56       26.53
      196.17      366.67       28.66
      197.16      368.78       30.79
      197.14      370.89       32.92
      198.03      376.83       39.12
      197.83      375.15       37.38
      198.09      375.87       38.63
      198.34      378.89       40.84
      198.60      380.90       43.04
      198.85      382.92       45.25
      199.11      384.94       47.45
      198.25      392.72       54.37
      199.61      390.96       53.26
      196.96      397.20       58.14
      198.32      395.45       57.03
      194.68      401.69       60.91
      194.03      403.94       62.80
      193.39      406.18       65.68
      192.75      408.42       67.56
      191.76      410.91       69.33
      181.84      380.64       33.57
      181.27      382.91       35.45
      180.71      385.19       37.32
      180.14      387.46       39.20
      179.58      389.73       41.07
      179.01      392.01       42.94
      178.45      394.28       44.82
      178.88      390.55       41.69
      178.32      392.83       43.57
      177.75      395.10       45.44
      177.19      397.37       47.31
      176.62      399.65       49.19
      176.06      401.92       51.06
      175.49      404.19       52.94
      174.92      406.47       54.81
      245.52      327.60       23.12
      246.20      329.54       25.31
      246.88      331.47       27.50
      247.57      333.40       29.69
      248.25      336.33       31.88
      248.93      338.27       34.07
      248.96      341.20       36.26
      250.30      343.13       38.45
      250.98      345.06       40.64
      252.66      347.00       42.84
      253.81      349.97       46.35
      253.21      349.49       45.53
      260.79      359.14       57.22
      258.19      356.11       53.40
      259.59      357.63       55.57
      262.72      367.29       65.64
      263.24      369.56       67.54
      262.77      371.83       69.45
      262.29      374.10       71.35
      261.81      376.37       73.26
      261.34      378.64       75.16
      261.86      379.90       77.07
      261.38      382.17       78.97
      260.91      384.44       80.88
      260.43      386.71       82.78
      260.05      388.55       83.91
      260.47      389.60       86.07
      260.89      391.64       88.22
      260.72      390.73       86.54
      261.13      392.77       89.69
      261.55      394.82       91.85
      262.96      396.86       95.01
      264.24      346.90       48.81
      265.42      348.64       50.98
      266.15      349.32       52.16
      267.05      350.56       53.67
      268.18      352.30       55.85
      269.31      353.03       57.02
      270.44      354.76       59.19
      274.37      361.45       67.22
      274.54      363.62       69.29
      274.71      365.79       71.36
      274.88      367.96       73.42
      275.05      370.13       75.49
      275.22      372.29       77.55
      275.39      374.46       79.62
      275.56      375.63       81.69
      275.74      377.80       83.75
      266.26      306.90       18.01
      265.02      310.35       21.02
      264.53      312.80       22.68
      264.04      315.25       24.34
      263.55      317.70       26.00
      263.05      320.16       27.66
      262.56      322.61       29.32
      262.07      325.06       30.98
      261.58      327.51       32.64
      261.09      329.96       34.29
      260.60      332.41       35.95
      261.11      328.86       33.61
      261.62      331.31       35.27
      261.13      333.76       36.93
      231.84      331.63       18.90
      233.00      333.38       21.04
      234.16      335.13       23.18
      235.32      336.88       25.33
      236.49      338.63       27.47
      237.65      340.37       29.61
      235.81      338.12       26.75
      236.97      339.87       28.90
      238.14      341.62       31.04
      238.30      343.37       32.18
      240.47      350.30       38.62
      240.70      352.50       40.65
      241.93      354.70       43.68
      242.16      356.89       44.71
      242.39      359.09       46.74
      243.62      361.29       49.77
      242.29      357.54       45.80
      243.07      359.68       47.83
      229.76      366.87       46.76
      232.32      367.05       48.30
      240.89      366.23       51.84
      243.46      366.41       53.38
      246.03      366.59       54.92
      247.23      366.93       55.86
      249.10      368.11       57.89
      251.84      370.46       61.95
      254.26      371.39       63.98
      250.58      368.81       60.01
      286.61      362.71       75.76
      292.11      363.17       79.45
      293.35      364.25       81.30
      296.10      364.10       82.84
      298.35      364.83       84.68
      300.60      365.56       86.53
      302.84      366.29       89.38
      305.09      367.03       91.22
      283.35      340.14       54.10
      284.22      342.06       56.24
      284.96      345.90       59.51
      285.83      347.82       61.64
      284.70      344.74       58.77
      286.73      353.06       66.67
      286.27      355.42       69.47
      285.81      357.78       71.27
      285.36      360.14       73.06
      284.90      362.49       74.86
      285.67      363.66       76.07
      285.64      366.52       78.21
      285.61      368.39       80.36
      287.58      369.25       82.50
      287.54      371.12       84.64
      288.51      372.99       86.78
      289.48      374.85       88.92
      284.13      340.62       54.55
      285.08      342.50       56.69
      290.03      343.37       60.83
      290.98      345.25       62.97
      291.93      347.13       65.11
      292.88      349.00       67.25
      294.72      354.63       73.67
      293.67      351.51       69.81
      294.62      353.39       71.95
      318.18      277.93       21.30
      318.80      280.06       23.33
      319.42      282.18       25.36
      320.04      284.30       27.38
      318.67      280.43       29.41
      319.29      282.55       31.43
      319.91      284.67       33.46
      320.54      286.79       35.49
      320.16      288.92       36.51
      320.78      291.04       39.54
      322.44      299.27       40.34
      321.44      301.61       43.56
      321.40      303.95       45.43
      321.35      306.30       46.30
      322.95      304.64       45.17
      323.21      313.33       51.92
      323.17      315.67       53.79
      323.12      318.02       55.66
      323.07      320.36       57.53
      324.03      322.71       60.41
      323.98      325.05       62.28
      323.52      328.69       64.79
      323.51      330.89       66.83
      323.49      333.09       68.87
      323.47      335.29       70.91
      323.45      337.49       72.95
      323.44      339.69       74.98
      323.42      341.90       77.02
      323.40      344.10       79.06
      323.39      341.30       76.10
      323.37      343.50       78.14
      323.35      345.70       80.18
      323.33      352.90       87.21
      322.32      355.10       89.25
      323.30      357.30       91.29
      323.28      359.50       93.33
      323.25      357.91       92.41
      323.23      360.11       94.45
      323.21      362.31       96.48
      323.20      364.51       98.52
      276.67      296.10       11.98
      278.71      295.44       19.86
      278.75      300.79       21.73
      278.79      303.13       22.60
      278.83      305.48       24.47
      278.87      307.82       26.34
      278.91      310.17       28.21
      278.95      312.51       30.08
      278.99      314.86       31.95
      279.03      317.20       33.82
      279.16      318.23       34.44
      279.20      326.58       41.31
      279.24      328.92       43.18
      279.28      331.27       45.05
      279.32      333.61       46.92
      279.36      329.96       43.79
      280.93      301.49       20.30
      281.02      303.82       22.19
      280.11      306.15       25.07
      280.20      308.48       26.96
      280.29      310.81       29.84
      280.38      313.15       31.73
      280.47      315.48       33.61
      280.56      317.81       35.50
      280.65      320.14       37.38
      280.74      322.47       39.27
      283.84      324.81       43.16
      283.93      327.14       45.04
      284.57      330.47       47.93
      284.11      331.80       48.81
      284.20      334.13       50.70
      329.59      273.22       22.43
      331.41      275.43       24.69
      332.74      276.63       26.30
      337.53      282.43       30.10
      338.51      284.24       32.21
      338.28      283.84       31.13
      339.67      285.65       34.08
      342.20      290.95       38.94
      341.07      288.71       41.16
      341.02      290.95       43.15
      341.96      293.20       45.13
      341.91      295.45       47.12
      340.86      301.70       49.10
      341.80      303.95       51.09
      341.75      306.19       53.07
      341.70      309.44       55.06
      342.64      306.69       55.05
      340.59      312.94       59.03
      340.54      315.19       61.02
      341.32      320.53       64.69
      340.47      321.71       66.75
      340.62      323.88       68.80
      340.77      327.06       70.86
      340.92      329.24       72.92
      341.06      331.42       74.98
      341.21      333.60       77.03
      341.36      335.78       79.09
      341.81      337.31       80.26
      341.95      339.49       82.32
      342.10      341.67       83.38
      342.25      343.85       86.44
      342.40      349.02       93.49
      343.85      349.15       93.75
      353.76      321.02       73.92
      354.44      324.07       76.00
      355.11      327.12       78.09
      355.79      329.16       80.17
      356.47      331.21       82.26
      357.15      333.26       84.34
      357.82      333.31       85.43
      358.68      335.40       87.60
      358.86      337.45       88.68
      359.53      339.50       90.77
      360.21      341.55       92.86
      360.89      343.59       94.94
      361.57      345.64       97.03
      362.24      347.69       98.11
      354.83      317.22       65.49
      354.47      314.54       63.49
      354.69      313.32       61.49
      354.90      311.09       59.49
      355.12      308.86       57.49
      355.33      306.64       55.49
      355.55      304.41       53.49
      355.76      302.19       51.49
      355.98      299.96       49.49
      356.19      297.73       47.49
      356.41      293.51       45.49
      355.62      288.28       43.49
      403.42      348.97      104.85
      403.73      345.73      102.87
      402.03      347.50      100.89
      402.34      344.27       98.91
      401.65      343.04       96.93
      403.95      335.80       94.95
      404.26      333.57       92.97
      404.56      330.34       90.99
      404.18      331.87       92.03
      404.48      323.64       85.05
      404.79      321.41       83.07
      404.09      325.17       86.09
      404.40      322.94       84.11
      404.70      320.71       82.13
      405.01      318.48       80.15
      403.72      309.61       71.49
      403.05      307.56       69.41
      402.45      304.01       65.24
      403.02      306.42       68.15
      400.67      297.32       58.98
      399.99      295.27       56.89
      399.32      293.22       54.81
      400.24      296.18       57.72
      399.47      294.13       55.64
      396.29      287.08       48.55
      395.62      285.03       46.47
      394.94      282.98       44.38
      394.26      280.93       42.30
      395.35      283.01       45.33
      393.20      279.21       40.21
      392.12      277.31       38.15
      391.05      275.41       37.10
      387.47      268.51       29.34
      388.90      270.62       31.98
      388.17      269.72       30.87
      387.10      267.82       28.61
      385.67      265.92       25.80
      407.65      339.95      104.32
      407.14      335.49      100.33
      407.54      333.26       98.64
      407.64      334.03       99.34
      407.88      331.81       97.35
      412.13      327.58       95.36
      412.38      325.35       93.36
      412.62      324.12       91.37
      412.87      319.89       89.38
      413.11      317.66       87.38
      408.36      315.43       84.39
      408.61      313.20       82.40
      409.73      309.83       71.53
      409.09      307.77       69.44
      408.44      304.71       67.36
      408.16      302.59       65.19
      406.82      297.42       60.21
      406.59      296.36       58.84
      405.94      294.30       56.76
      405.30      292.24       54.67
      401.20      282.05       44.35
      400.10      280.16       42.30
      399.80      278.50       41.13
      398.69      276.61       39.07
      395.59      270.73       33.02
      396.44      272.04       34.11
      395.39      269.95       31.91
      394.84      269.07       31.35
      379.59      346.59      106.42
      379.47      344.41      104.37
      379.36      342.23      102.32
      384.24      340.04       99.26
      382.13      337.86       96.21
      382.01      335.67       94.16
      381.89      333.49       91.10
      381.66      332.12       90.00
      381.55      330.94       87.94
      382.43      327.76       85.89
      382.31      325.57       83.83
      379.09      318.42       74.37
      378.81      316.27       72.30
      378.53      315.11       71.23
      376.26      311.96       70.15
      375.98      309.81       68.08
      375.70      307.65       66.01
      375.42      305.50       62.94
      375.59      303.04       60.73
      375.31      300.89       58.66
      375.03      299.73       56.59
      374.97      288.41       44.88
      374.98      291.21       47.84
      375.00      290.01       45.81
      375.02      287.80       43.78
      373.04      279.60       38.74
      373.08      277.19       36.67
      373.10      275.98       35.64
      374.12      276.78       33.60
      371.14      268.57       29.57
      356.30      290.48       42.33
      355.80      287.35       40.28
      351.31      281.21       32.23
      350.81      279.08       30.18
      349.82      279.81       29.08
      349.33      277.68       27.03
      402.92      259.49       22.40
      403.05      262.38       24.43
      404.19      263.27       26.46
      405.33      265.16       28.50
      404.46      264.05       27.53
      404.74      266.83       34.60
      405.87      268.72       36.64
      407.01      270.61       38.67
      412.14      277.50       40.70
      410.28      274.39       39.74
      412.42      276.28       42.77
      415.69      285.06       48.84
      414.83      282.95       46.87
      415.36      283.84       47.91
      418.10      285.73       54.94
      419.24      287.62       56.98
      420.37      289.50       59.01
      420.50      298.09       62.73
      420.65      300.16       64.89
      420.80      301.24       67.05
      420.95      303.32       69.20
      421.10      305.39       71.36
      421.25      306.47       73.52
      421.40      308.55       75.68
      421.30      307.73       74.84
      421.70      309.70       77.00
      421.85      311.78       80.16
      422.00      313.86       79.32
      422.15      315.93       82.48
      421.62      319.69       87.39
      421.66      321.77       88.55
      421.71      323.85       90.71
      421.75      325.93       91.87
      421.80      328.02       93.03
      421.84      331.10      101.19
      426.17      254.84       25.77
      426.85      256.90       27.84
      427.52      258.96       28.91
      427.20      261.02       31.99
      427.87      263.08       34.06
      428.55      265.14       36.14
      429.22      267.20       38.21
      429.89      269.25       39.29
      428.57      272.31       39.36
      431.24      279.37       44.44
      431.27      279.63       45.96
      432.59      282.49       48.59
      433.10      283.88       51.03
      434.00      287.89       53.07
      432.90      284.90       52.10
      433.80      285.91       53.14
      434.71      287.92       55.18
      436.61      290.93       60.21
      436.51      291.93       60.25
      439.26      302.14       67.51
      439.26      304.27       69.62
      439.25      306.40       71.73
      439.25      310.67       75.95
      439.25      308.93       74.17
      440.25      313.20       79.39
      440.24      319.33       86.50
      440.60      324.61       89.72
      440.77      325.55       90.69
      440.93      325.48       93.67
      442.09      329.41       95.65
      441.42      328.28       94.60
      437.03      255.37       22.09
      437.49      257.47       24.19
      437.96      256.56       26.28
      438.42      257.66       27.38
      438.19      259.60       29.13
      438.35      260.84       30.58
      439.82      268.94       34.67
      440.28      271.03       36.77
      440.75      272.12       37.87
      440.21      270.22       35.97
      442.68      277.31       43.06
      443.14      279.41       45.16
      443.61      281.50       47.26
      444.52      283.59       48.91
      445.54      285.69       51.45
      446.01      287.78       53.55
      446.50      289.50       54.86
      447.45      291.50       56.89
      448.39      294.50       58.92
      449.33      296.50       60.95
      447.78      292.50       57.13
      448.22      294.50       60.01
      450.11      298.49       63.06
      451.05      301.49       65.09
      450.99      302.49       67.12
      451.94      305.49       69.15
      453.88      307.49       73.18
      454.87      309.14       75.11
      455.77      310.48       76.24
      456.71      312.48       78.26
      456.65      314.48       80.29
      458.40      319.83       85.73
      458.66      321.85       87.94
      458.91      324.87       90.14
      459.17      326.89       92.35
      459.43      327.90       93.55
      459.84      329.96       95.42
      460.45      331.98       97.37
      460.71      332.99       99.58
      460.96      335.01      101.78
      461.22      337.03      103.99
      461.48      339.05      106.19
      442.26      331.05      101.13
      441.39      339.08       98.34
      441.53      341.10      100.55
      442.67      343.13      102.75
      442.80      345.16      104.96
      407.22      339.14      102.68
      407.00      343.22      107.07
      406.88      345.26      108.27
      407.77      349.30      115.46
      402.73      341.73      103.91
      402.94      343.75      107.12
      402.16      345.77      109.32
      453.99      255.72       18.48
      460.66      253.84       19.49
      461.34      255.96       21.50
      462.02      264.08       29.51
      462.69      266.20       31.52
      462.37      268.32       33.53
      463.04      270.45       34.54
      462.97      269.57       34.00
      463.07      270.81       35.57
      463.75      273.93       37.58
      464.43      277.05       39.59
      465.10      279.18       41.60
      465.78      282.30       43.61
      467.30      284.37       48.62
      469.69      285.27       53.50
      471.61      288.10       55.89
      473.54      289.94       57.29
      471.84      296.25       60.18
      471.44      298.35       62.37
      471.54      295.45       58.51
      471.65      297.55       61.65
      471.75      299.66       63.78
      471.85      301.76       66.92
      470.96      303.86       69.06
      471.06      305.96       71.20
      471.16      308.07       74.33
      470.27      310.17       79.47
      475.03      313.08       82.28
      474.96      315.18       84.20
      475.89      317.29       86.13
      476.82      321.39       88.05
      477.75      326.49       89.98
      478.69      328.60       91.91
      479.62      330.70       93.83
      480.55      331.80       95.76
      484.48      330.90       97.68
      485.41      332.01       98.61
      486.34      335.11      101.53
      487.28      337.21      103.46
      487.21      338.32      104.39
      488.14      341.42      107.31
      488.07      343.52      109.24
      479.49      255.27       17.00
      480.22      257.41       18.80
      480.70      259.56       20.84
      482.18      263.70       25.89
      482.65      264.84       27.93
      483.13      266.98       28.98
      483.61      268.13       31.02
      482.09      275.27       34.07
      482.57      278.41       36.11
      483.04      280.56       38.15
      482.87      281.70       39.05
      486.00      278.84       42.24
      486.48      280.98       44.29
      486.96      283.13       46.33
      485.43      291.27       47.38
      486.68      291.41       51.11
      487.54      293.57       53.00
      488.27      295.90       55.78
      488.99      300.23       60.56
      491.85      303.40       62.44
      493.58      306.73       65.22
      494.42      310.67       67.88
      494.18      308.72       66.07
      494.23      315.86       72.64
      494.18      317.91       74.83
      494.13      319.96       77.02
      494.08      322.01       78.21
      494.04      324.06       80.40
      493.99      326.11       85.59
      493.94      328.16       87.79
      493.89      330.21       89.98
      492.84      332.25       93.17
      492.79      335.30       96.36
      492.74      337.35       98.55
      494.18      270.46       21.33
      495.02      272.61       23.24
      496.86      273.77       26.15
      496.69      276.92       27.06
      497.53      279.08       29.97
      498.37      281.23       31.88
      499.21      283.38       33.80
      500.05      285.54       35.71
      500.89      287.69       37.62
      501.72      289.85       39.53
      502.56      292.00       41.44
      503.40      294.16       43.35
      504.24      296.31       45.27
      505.08      298.47       47.18
      505.92      300.62       49.09
      506.75      302.78       51.00
      507.59      304.93       52.91
      508.43      307.09       54.82
      509.27      309.24       56.74
      510.11      311.40       58.65
      510.94      313.55       60.56
      511.78      315.71       62.47
      512.62      317.86       64.38
      511.46      314.02       61.29
      514.30      322.17       68.21
      515.14      324.32       70.12
      515.97      326.48       72.03
      516.81      328.63       73.94
      517.85      331.40       76.41
      518.89      333.56       78.21
      519.93      335.72       80.02
      520.96      337.88       81.82
      522.00      340.04       83.63
      523.04      342.20       85.43
      523.07      343.36       87.24
      524.11      346.52       89.04
      525.15      348.68       90.84
      526.18      350.85       92.65
      527.22      353.01       94.45
      528.26      355.17       96.26
      530.29      358.33       99.06
      527.33      353.49       95.86
      528.37      355.65       97.67
      533.40      363.81      103.47
      535.44      365.97      104.28
      514.73      323.29       69.87
      513.53      324.76       72.20
      513.34      326.23       74.52
      512.14      327.70       76.85
      509.94      329.17       79.17
      508.74      330.64       81.50
      508.54      332.10       83.82
      507.34      333.57       86.15
      506.14      335.04       88.47
      504.94      336.51       90.79
      503.74      337.98       94.12
      501.54      339.45       96.44
      500.34      340.92       98.77
      499.14      342.38      101.09
      498.95      343.85      103.42
      497.75      345.32      105.74
      506.76      275.80       21.67
      506.75      278.00       23.45
      507.75      280.20       25.23
      509.24      282.40       26.62
      509.73      284.60       28.80
      510.73      286.80       30.58
      511.72      289.00       32.36
      512.71      291.19       34.15
      513.71      293.39       35.93
      514.70      295.59       37.71
      515.69      297.79       39.50
      516.69      299.99       41.28
      517.68      302.19       43.06
      518.67      304.39       44.84
      520.22      307.59       47.63
      521.66      308.78       47.41
      522.65      310.98       49.19
      521.47      309.84       48.75
      523.01      311.99       50.14
      523.56      314.15       52.54
      525.11      316.31       53.93
      531.49      325.43       59.48
      530.20      327.61       63.42
      531.41      329.79       65.05
      531.62      330.97       66.29
      532.33      333.14       68.22
      533.04      335.32       70.16
      533.75      337.50       72.09
      535.46      340.68       75.03
      536.17      342.86       76.97
      536.88      345.04       78.90
      537.59      347.22       80.84
      538.30      349.40       82.77
      539.01      351.58       84.71
      539.72      353.75       86.65
      540.44      355.93       88.58
      541.15      358.11       90.52
      541.86      360.29       92.45
      542.57      362.47       94.39
      541.70      363.01       96.20
      245.78      370.06       58.14
      245.56      372.86       60.40
      246.35      374.67       62.66
      247.14      376.48       64.92
      247.93      378.28       67.19
      248.71      380.09       69.45
      249.50      382.89       71.71
      250.29      384.70       73.97
      251.08      386.51       76.23
      251.86      388.31       78.50
      252.00      389.07       79.76
      253.33      391.63       83.28
      253.01      390.54       81.55
      536.20      302.03       26.38
      537.39      304.21       28.06
      538.57      306.40       29.74
      539.76      308.58       31.42
      540.94      310.77       33.10
      542.13      312.95       34.79
      543.31      315.14       36.47
      544.50      317.32       38.15
      545.68      319.50       39.83
      546.37      321.69       41.51
      548.05      324.87       43.19
      549.24      326.06       43.87
      550.42      328.24       45.55
      550.61      330.43       48.23
      549.29      328.61       47.11
      549.98      329.79       47.59
      547.91      330.27       50.92
      548.78      332.26       52.13
      550.20      338.24       58.34
      550.62      340.22       60.56
      552.04      343.21       62.77
      551.46      340.19       59.98
      551.88      342.17       62.19
      553.30      349.16       69.40
      553.71      351.14       71.61
      554.13      353.12       73.82
      555.10      356.11       76.04
      553.97      352.09       72.25
      557.23      360.91       79.70
      558.20      363.06       81.56
      559.17      365.20       83.41
      560.13      367.35       85.27
      562.10      366.50       82.13
      563.07      369.65       84.98
      564.04      371.79       86.84
      562.01      370.94       87.70
      562.98      373.09       89.55
      566.40      380.24       94.41
      566.92      381.38       95.27
      568.89      384.53       97.12
      567.86      383.68       96.98
      568.83      385.83       98.84
      550.42      331.76       49.72
      552.01      333.80       50.83
      552.60      335.85       52.95
      553.19      337.89       55.06
      554.78      339.94       56.18
      555.37      341.98       58.29
      557.96      350.03       65.41
      559.55      352.07       66.52
      560.14      354.12       68.64
      559.73      356.16       71.75
      560.32      358.20       73.87
      560.91      360.25       75.98
      561.50      362.29       78.09
      562.27      368.43       84.44
      552.63      314.11       24.33
      553.48      316.23       26.27
      554.34      319.35       28.21
      555.19      321.47       30.15
      556.05      323.60       32.10
      556.90      325.72       34.04
      557.76      327.84       35.98
      558.62      329.96       37.92
      559.47      332.08       39.86
      560.33      334.20       41.80
      561.18      336.33       43.74
      563.04      338.45       44.68
      562.89      340.57       47.62
      563.75      342.69       49.56
      565.52      345.16       51.01
      566.97      347.36       51.44
      568.43      349.57       52.86
      569.88      351.77       54.29
      571.33      353.97       55.72
      571.69      354.58       55.00
      572.14      356.78       57.42
      573.60      358.99       58.85
      575.05      361.19       60.27
      576.50      363.39       60.70
      581.46      372.59       67.16
      582.39      374.49       68.48
      581.32      376.39       72.80
      581.24      378.29       75.12
      581.17      380.19       77.44
      582.10      382.10       79.76
      582.02      384.00       82.08
      581.95      385.90       84.40
      581.88      382.80       80.72
      581.80      384.70       83.04
      581.73      386.60       85.36
      581.21      387.50       87.67
      581.58      389.40       89.99
      581.51      391.31       92.31
      574.26      339.98       29.54
      575.20      342.08       31.46
      576.13      344.18       33.39
      577.07      346.28       35.31
      578.01      348.39       37.24
      577.95      349.49       39.16
      579.88      352.59       40.09
      580.91      356.51       44.27
      582.19      358.75       45.79
      582.04      359.47       47.38
      583.32      361.71       48.91
      584.60      363.95       49.44
      585.88      366.19       50.97
      587.17      368.43       52.49
      590.11      376.51       60.00
      588.71      373.50       57.17
      589.32      375.48       59.34
      589.92      377.47       61.51
      594.52      383.45       62.67
      591.12      381.44       64.84
      592.72      384.42       67.01
      593.32      386.40       69.18
      593.92      388.39       71.35
      593.48      391.07       75.56
      600.03      399.42       77.59
      596.58      395.78       77.61
      598.13      398.13       78.64
      604.68      405.48       78.67
      606.23      407.84       79.69
      607.78      411.19       81.72
      609.34      413.54       82.75
      610.89      415.90       83.77
      612.44      418.25       84.80
      608.99      414.60       84.83
      615.54      422.96       85.85
      617.09      425.31       86.88
      618.64      427.66       87.91
      620.20      430.02       88.93
      620.75      431.37       89.96
      622.30      434.72       90.99
      623.85      437.08       92.01
      625.40      439.43       93.04
      626.95      441.78       94.07
      580.05      344.71       27.76
      581.42      347.07       29.01
      582.79      349.43       30.25
      584.16      351.80       31.49
      585.53      354.16       32.74
      586.90      356.52       33.98
      588.27      358.88       35.22
      592.13      362.96       34.38
      589.12      359.19       34.11
      591.12      361.41       33.84
      597.11      369.63       35.57
      597.10      369.08       34.03
      599.10      371.31       33.76
      601.51      376.99       38.40
      601.34      378.30       41.12
      605.92      382.01       37.85
      605.60      383.22       40.58
      601.29      379.43       43.30
      600.97      380.64       46.03
      600.65      381.86       48.75
      600.33      387.07       57.48
      600.01      388.28       60.21
      599.70      385.49       56.93
      599.65      388.19       61.35
      599.67      389.76       63.71
      600.48      392.57       66.07
      599.85      393.39       68.43
      600.22      395.21       70.79
      605.90      402.94       72.71
      603.32      400.31       72.87
      604.75      402.69       74.02
      610.17      410.06       76.17
      611.60      412.44       77.33
      609.02      409.81       77.48
      610.45      412.19       78.64
      610.88      413.56       79.79
      612.30      415.93       80.94
      618.73      424.31       82.10
      620.15      426.68       83.25
      621.58      429.06       84.40
      618.00      425.43       85.56
      619.43      427.81       86.71
      620.85      430.18       87.87
      626.28      437.55       89.02
      627.70      439.93       90.17
      602.59      376.96       36.11
      607.74      383.33       35.55
      609.89      385.69       35.00
      612.04      388.06       34.44
      613.19      390.42       35.88
      614.34      392.79       37.33
      613.49      395.15       43.77
      616.64      397.51       40.21
      617.79      399.88       41.66
      616.94      402.24       49.10
      620.10      404.61       44.55
      621.25      406.97       45.99
      622.40      409.34       47.43
      623.55      411.70       48.88
      621.70      413.07       56.32
      625.85      416.43       52.76
      627.00      418.80       54.21
      628.15      421.16       55.65
      629.30      422.53       56.10
      629.56      424.67       58.58
      631.14      427.16       59.14
      632.72      429.65       59.69
      634.29      432.14       60.24
      634.87      434.64       63.80
      637.45      437.13       61.35
      635.02      433.62       61.91
      636.60      436.11       62.46
      640.57      444.72       68.10
      641.56      447.69       71.28
      642.15      449.66       73.47
      642.74      451.63       75.65
      643.33      453.61       77.83
      642.52      450.58       74.02
      643.11      452.55       76.20
      643.70      454.52       78.38
      644.39      457.24       81.73
      645.14      459.29       83.79
      647.88      464.34       85.85
      649.68      470.38       91.90
      651.34      470.87       88.99
      653.01      474.37       91.09
      650.68      471.86       92.18
      656.35      480.35       93.27
      658.01      482.84       93.36
      659.68      485.33       93.45
      661.35      485.83       89.54
      663.02      488.32       89.64
      664.68      490.81       89.73
      666.35      493.30       89.82
      668.68      497.37       91.21
      670.00      499.83       92.32
      671.32      502.28       93.43
      668.64      500.74       96.54
      674.60      495.32       65.73
      673.19      492.83       64.84
      669.97      486.85       63.04
      668.96      485.36       63.14
      670.55      487.87       63.24
      667.72      482.89       62.44
      666.31      479.40       58.54
      660.90      471.91       61.64
      659.49      469.42       60.74
      658.08      466.93       59.84
      661.67      470.44       54.94
      660.58      468.12       53.38
      655.48      459.79       51.85
      653.88      457.46       52.36
      652.77      455.13       50.78
      653.07      455.47       51.71
      677.12      512.38       95.10
      678.50      514.97       95.72
      679.89      517.56       96.34
      677.27      514.15       96.96
      678.65      516.73       97.58
      684.04      525.32       98.20
      681.42      521.91       98.82
      682.80      524.50       99.44
      684.19      527.09      100.07
      685.57      529.68      100.69
      686.95      532.27      101.31
      692.34      540.86      101.93
      693.72      543.44      102.55
      691.10      540.03      103.17
      692.49      542.62      103.79
      693.87      545.21      104.41
      695.25      547.80      105.03
      696.64      550.39      105.65
      698.02      553.98      106.27
       65.44      491.55       24.25
       66.16      493.26       26.61
       66.87      494.97       28.97
       67.59      495.68       31.32
       68.31      497.40       33.68
       69.03      498.11       36.03
       68.75      501.82       38.39
       69.47      503.54       40.74
       70.19      505.25       43.10
       70.90      505.96       45.45
       71.62      507.68       47.81
       72.34      509.39       50.17
       72.06      506.10       47.52
       71.15      514.58       52.01
       75.10      512.06       56.70
       75.05      514.54       58.39
       75.00      516.02       59.07
       73.95      518.50       59.76
       72.90      520.98       59.45
       72.85      523.46       61.14
       72.80      525.94       62.83
       72.75      528.42       64.52
       72.70      530.90       66.21
       72.65      533.38       67.89
       71.51      543.54       72.53
       70.74      546.36       73.22
       70.98      548.17       74.92
       70.45      548.81       74.30
       69.68      551.62       75.00
       65.92      560.44       73.69
       68.15      563.26       79.38
      174.10      413.94       61.75
      174.29      415.95       63.97
      174.49      417.96       66.19
      173.88      416.98       64.63
      172.53      425.08       73.26
      171.33      427.29       74.90
      170.13      429.49       76.54
      169.92      431.70       78.18
      168.72      433.91       80.82
      167.52      436.11       82.46
      166.32      438.32       84.10
      165.11      440.52       85.73
      163.91      442.73       87.37
      164.44      443.35       88.81
      163.24      445.47       90.93
      163.05      447.59       93.04
      163.85      444.71       90.16
      163.65      446.83       92.27
      162.46      448.95       94.39
      158.46      424.27       62.79
      158.73      426.25       65.03
      160.00      428.24       68.26
      160.28      430.22       70.50
      160.55      432.20       72.73
      155.98      434.88       72.79
      154.68      437.08       74.36
      153.37      439.27       75.94
      152.07      441.47       77.51
      151.16      443.67       79.08
      150.01      445.86       80.65
      149.15      448.06       82.22
      150.84      445.26       80.79
      369.81      252.36       12.45
      370.07      254.32       14.69
      370.34      257.29       16.94
      370.60      259.26       19.19
      369.87      258.23       17.44
      370.13      260.19       19.69
      370.39      262.16       21.94
      370.66      264.13       23.19
