# Supplementary material for: Molecular architecture of glideosome and nuclear F-actin in Plasmodium falciparum
Source: EMBO Rep. 2025 Mar 24;26(8):1984–96. doi: 10.1038/s44319-025-00415-7 (PMC12019134; doi:10.1038/s44319-025-00415-7)
Supplement: Supplementary file 11 — Source data Fig. 3 [file 44319_2025_415_MOESM11_ESM.zip › figure 3/3d/distance_to_random.txt]

1.264246554001003986e+01
9.310318444419818817e+00
1.836800580777306280e+01
1.388675899186140406e+01
1.159103972073227062e+01
1.110931087548639162e+01
7.822858627924595076e+00
1.082102242236313394e+01
1.247254124797428076e+01
1.387523393846370290e+01
8.280371631506330488e+00
1.011859922988921312e+01
1.184306277124514750e+01
9.892966853585315690e+00
2.070921081454279644e+01
2.105729533643371809e+01
1.564738783320203197e+01
9.633696686150992505e+00
1.823262064104884672e+01
9.321638306652301864e+00
1.364410341190883358e+01
1.398796035341345245e+01
7.815354305782056699e+00
1.297837924692125533e+01
1.678849937611233756e+01
1.317000803074782489e+01
1.232791874558037826e+01
8.532485082466646276e+00
1.036812101413759457e+01
1.203366008647507357e+01
1.697092052357093905e+01
1.008756551834007631e+01
6.908992682303769506e+00
1.507828649237579910e+01
1.431727793235720192e+01
1.307989886936192647e+01
7.165555392142727520e+00
9.436705930340700377e+00
1.228755374513167098e+01
1.056367423758454116e+01
1.043376060137071093e+01
1.146240817866451245e+01
1.209725735384565404e+01
1.824790049417124749e+01
1.172467204213160308e+01
2.072463746062066647e+01
9.950026462187807397e+00
1.071211448566732116e+01
1.151435782078253744e+01
1.240124166674826789e+01
9.360490631885381774e+00
1.001537444958117717e+01
2.864934561258432666e+01
1.405873129310120184e+01
9.449978041744550694e+00
8.917374170215481399e+00
1.060548055069975426e+01
1.610108063435505343e+01
8.891011415951970420e+00
1.061533713648279686e+01
1.070880826994040014e+01
9.114794869137245570e+00
1.096325360201441868e+01
9.763250753461324649e+00
1.123185600564866249e+01
9.735416510345089591e+00
1.206877846315287783e+01
1.069275173476989238e+01
9.784309271390414509e+00
1.031988510411236248e+01
1.145405068377553270e+01
1.654252074349269819e+01
1.238978670203438170e+01
1.054573926583543475e+01
1.132371075375274394e+01
1.209335208827448405e+01
1.013273646550281804e+01
9.156275328670366420e+00
1.157108933403150886e+01
1.035486671078844267e+01
2.006247823266352626e+01
1.313958750888400751e+01
9.985009246445263997e+00
1.043935769589597129e+01
8.168317757516698308e+00
8.769521995494727662e+00
9.561791034426338598e+00
1.173702031807940926e+01
1.537068412882685386e+01
1.806349367846038234e+01
9.649962649556876215e+00
8.374351972174213898e+00
3.452267241971689060e+01
1.096438678761860253e+01
1.230690346629132037e+01
9.763207797493043572e+00
8.917374170215481399e+00
1.705481174871361816e+01
1.216360720100298209e+01
9.105855639464602191e+00
1.378435959096186991e+01
1.295108932673312907e+01
1.126025715477537048e+01
2.169823917229966526e+01
1.020155425052748477e+01
1.359921307769759657e+01
1.388675899186140406e+01
1.008621584409213412e+01
1.107274001902739791e+01
1.291687252651399476e+01
1.244264953557371456e+01
1.234610057183462217e+01
9.242393625564394810e+00
1.102897328941661925e+01
3.126276569124667759e+01
1.043144494839460279e+01
8.712346660982356994e+00
1.002592065847429659e+01
1.340870618043483553e+01
1.196915451131924080e+01
1.039150300095403345e+01
1.101950441059533681e+01
1.241165495730845691e+01
1.016799902016060031e+01
1.662606395698728434e+01
2.244613776223360802e+01
1.095863500663797296e+01
1.004262410738457589e+01
1.205213088929874132e+01
1.100735733455572252e+01
1.241441214787132985e+01
1.273868210892122654e+01
9.546722885997786179e+00
1.124231703502843693e+01
1.093536595574287773e+01
2.067441478068571925e+01
1.309680180554111040e+01
9.418999442818842383e+00
1.439085122099872294e+01
2.070116237261610692e+01
1.027842354349259679e+01
1.065487169290132208e+01
9.216282560503870513e+00
1.055271279467673295e+01
9.401171468384163177e+00
8.443846388537311398e+00
1.141885643548412688e+01
1.216458764068701903e+01
9.813101071766991979e+00
6.494085494137204151e+00
9.903199353977470309e+00
1.586426661592272502e+01
1.026337433693359635e+01
1.341279870126958507e+01
1.357605823890042096e+01
1.112111593484421590e+01
1.048361811942172928e+01
1.337280027732900223e+01
7.127830786946237396e+00
1.088179899995876099e+01
1.081958960260182678e+01
9.322688145001567506e+00
8.640199117348348778e+00
2.921000551006333978e+01
1.070841060329637529e+01
8.039426458835942313e+00
1.699857639673798815e+01
8.633067909247218452e+00
1.176441813769855038e+01
1.187965663867572097e+01
2.004965875625036631e+01
1.073093980063857700e+01
7.649670344865492133e+00
1.645397975987490113e+01
9.315841437120562674e+00
8.670826332795710911e+00
8.217122531273220787e+00
9.939439908330840012e+00
9.925972159430536124e+00
1.246116196977408386e+01
1.202168224110054062e+01
1.209563201418123057e+01
8.070872313790291130e+00
1.006044502210363945e+01
9.819546707790053119e+00
9.860617669261579010e+00
9.020364301918501582e+00
8.660616043024456090e+00
9.379786446483411311e+00
1.016975526169332689e+01
7.565597063902331776e+00
1.089395589001860642e+01
1.432957663315275454e+01
2.212198178221832379e+01
9.216100697199193448e+00
7.867610523027228631e+00
1.211255764569126114e+01
1.543488682282558067e+01
1.820766452974928029e+01
1.031079792009616725e+01
1.294155034055892450e+01
1.240667423469305675e+01
1.295747386885321717e+01
7.610370806708754543e+00
1.268124250699889366e+01
1.075363045511040383e+01
1.013374758487005423e+01
9.832032960450423076e+00
1.056806407915867041e+01
1.481090907248429467e+01
7.551487866178749897e+00
1.679410560473395364e+01
9.794648166694472025e+00
1.274421097099557443e+01
1.140212780673117443e+01
2.856260457622179771e+01
1.150436214141996949e+01
8.443620309456775885e+00
9.171330263798447291e+00
1.453978980423026890e+01
9.569920866992076114e+00
1.007174115019749649e+01
1.063044530177860025e+01
1.036394554084089492e+01
1.287253247897528396e+01
1.289804770809432277e+01
8.943552372897162428e+00
7.874815742250266482e+00
1.329049308488900039e+01
2.219875688881848674e+01
9.532277541491037454e+00
6.286154076229726329e+00
8.474316133924324035e+00
1.020219316128963527e+01
8.169871290137049158e+00
1.058929523259643624e+01
9.907732785257637786e+00
1.170761212896863590e+01
2.613833888793499938e+01
9.877511190050851653e+00
1.224723603031611319e+01
1.125556715430895593e+01
1.027666549810422758e+01
1.195976790447372018e+01
8.601103848186822276e+00
1.578146233657623654e+01
1.145363697137726255e+01
1.239535170164033850e+01
2.112271632476932481e+01
1.009433060678831140e+01
1.158686286229171003e+01
3.819753158117404723e+01
1.386185142403500059e+01
1.079694579387011721e+01
8.183775145582401933e+00
9.641596432285968632e+00
9.200625883323647614e+00
1.030863983546476881e+01
1.116076057908059482e+01
1.299359057401448503e+01
1.432241740940004782e+01
8.048156865457995579e+00
1.044657439433663093e+01
1.092726188701578849e+01
8.070872313790291130e+00
1.106278348722576332e+01
1.638769357874713961e+01
1.007393955403360408e+01
1.034173712887080576e+01
1.033615092623225884e+01
9.564617222599382629e+00
1.401762204059250472e+01
8.497850665714922869e+00
8.768553023229438637e+00
7.114468494180139047e+00
1.374370971392903762e+01
2.172383879569815690e+01
1.741310233148610109e+01
1.993559029711905239e+01
1.103829070237427601e+01
1.153129171640589767e+01
9.041785629891723630e+00
9.428985671476702635e+00
1.258713316664241333e+01
9.995634816783651289e+00
8.000121321560110133e+00
1.337822045148444694e+01
1.228357003277617210e+01
1.184666909135961177e+01
2.509787260520894847e+01
9.098700041158068075e+00
9.649962649556876215e+00
1.000356922210432309e+01
1.047328865809249265e+01
1.136220418689124756e+01
9.216265545133948578e+00
8.944063525214998478e+00
8.672722538432612538e+00
1.246599686139273366e+01
1.014180757402797184e+01
7.758800014247415611e+00
1.236498036930190025e+01
1.620764774114172369e+01
6.617403530856733163e+00
1.277669285198471449e+01
8.515781136560754305e+00
1.126471980909274251e+01
9.886889989994827488e+00
1.115554402403643941e+01
1.258763764192409518e+01
9.360596627261910996e+00
1.734078587785444725e+01
1.494685258397010230e+01
8.117917967933776069e+00
2.864934561258432666e+01
1.932343356315188032e+01
1.082278435150334417e+01
9.008589462539584147e+00
9.547198320871997268e+00
1.389644861838041479e+01
9.119393820068157908e+00
1.200695157652068268e+01
1.222942126064794088e+01
9.390837278979347502e+00
1.115931245173617548e+01
1.241056828546923363e+01
9.593063537081798486e+00
1.094348127555416639e+01
8.031419824605848135e+00
9.312690988546846071e+00
9.856023576899033856e+00
6.301221702527549873e+00
1.081621054274035210e+01
5.687046019286245979e+00
1.280500513264198403e+01
9.924959624298223204e+00
1.197140079890141173e+01
1.171988486046762290e+01
1.054095145991836269e+01
1.160731474832038934e+01
1.107397303991753823e+01
9.100966596467282343e+00
9.309400633106733380e+00
9.267040514211887015e+00
1.916117063462511894e+01
9.233380355487550872e+00
1.240142336689248026e+01
8.879810427074515289e+00
1.135103227521383751e+01
1.004936230573276568e+01
1.696367225062388684e+01
3.164688602094405212e+01
8.590537581173927961e+00
8.931407983163451192e+00
1.364557856634317012e+01
1.268632760446310215e+01
2.339535994958605514e+01
9.109064995217510230e+00
1.240142336689248026e+01
1.343600062542595808e+01
9.280763279194079729e+00
9.688714431650655712e+00
2.072010136980265926e+01
1.027067195335287408e+01
9.846369666835476764e+00
9.804772397811397866e+00
1.140424582199464787e+01
1.123108040400152241e+01
8.069939890692642948e+00
1.037372832186985860e+01
9.823402902306940021e+00
8.464194305370520865e+00
1.189674589377163549e+01
1.067048016122671505e+01
1.098959891890711482e+01
9.658363990625437268e+00
1.062761177014198921e+01
1.038755576588940777e+01
1.014601442950322507e+01
1.239082760741090006e+01
1.041997788876770414e+01
1.825680672434766905e+01
1.328472787804516919e+01
1.444664286333583192e+01
1.710367782834978456e+01
2.176793857659085418e+01
1.046156705442822243e+01
1.077623548355756711e+01
1.477756298868528617e+01
1.153423063377119284e+01
2.807687095761129115e+01
1.092473540471400817e+01
9.995850109584281995e+00
1.151876806902051165e+01
1.876267908755017189e+01
9.137204023347784698e+00
1.318158326142664727e+01
9.913328350196691119e+00
1.349630931752161445e+01
1.192522676422440497e+01
1.034164781980303793e+01
1.043930610458360420e+01
1.115228227628819369e+01
2.053602556721436301e+01
9.338053819197048355e+00
1.162712082252700441e+01
8.443620309456775885e+00
9.660179385429081833e+00
9.632172961266011413e+00
9.409930890811345705e+00
1.201984925815867200e+01
9.580645904966612392e+00
8.503820437091011541e+00
1.444714857695536736e+01
9.885533140399715535e+00
1.020423875382312495e+01
1.164610728133824935e+01
9.884901826998998331e+00
1.209563201418123057e+01
1.086485540927947469e+01
1.364012083166709566e+01
9.424892778150521622e+00
1.122997068019728140e+01
2.394388030630416608e+01
1.056806084934850531e+01
1.133568376550038437e+01
1.043214561925195660e+01
1.777160597646256335e+01
1.681761672241218264e+01
9.007872065107450865e+00
9.387491449848262448e+00
9.590809099784630476e+00
9.211010902660767385e+00
8.161905266449945628e+00
1.172467204213160308e+01
1.223128640673071743e+01
9.765208313749019098e+00
8.979963881599854147e+00
2.285642735335816411e+01
1.003156619662414428e+01
1.125286311668201122e+01
1.526216020969008724e+01
1.146920963947488659e+01
1.754798364848233305e+01
1.196104823489862312e+01
1.116301318366003947e+01
1.491916183713018462e+01
1.611018010835434922e+01
1.456601743753471467e+01
1.213934395769047647e+01
4.256208159559243853e+01
1.384457304917347287e+01
1.891678315467272853e+01
1.413109985479325026e+01
1.620351909629955856e+01
1.277853714007542152e+01
7.582934926340798576e+00
8.848773333673884522e+00
2.219875688881848674e+01
8.770359374000278763e+00
7.955446025848691427e+00
9.547040153215377245e+00
1.056701755370820983e+01
9.045384114983535895e+00
7.154997617788938946e+00
1.537527345884064722e+01
1.111561643388531095e+01
1.460171978966002015e+01
1.201166160765187385e+01
1.234610057183462217e+01
8.707925083033142499e+00
1.177542944245808521e+01
7.186495299363863332e+00
1.195109442884448825e+01
1.424034997028136296e+01
7.776970881780057354e+00
8.135851232718829706e+00
8.979157119935019082e+00
1.260532760206211833e+01
1.378630777776358585e+01
9.885533140399715535e+00
1.171983747592178382e+01
1.117032091271700800e+01
1.112726242335753746e+01
9.421257373803042512e+00
9.765208313749019098e+00
1.136111743678963926e+01
1.444277836722357655e+01
1.558262787898272528e+01
1.246599686139273366e+01
1.730388373718594863e+01
1.260532760206211833e+01
1.543341399392533120e+01
9.379666227672528223e+00
2.535096795154539251e+01
9.701304410877662932e+00
1.491577852289240269e+01
9.942047899957973556e+00
8.453304623956904962e+00
1.281373053206135459e+01
1.706056224918084396e+01
1.289908459916040506e+01
9.945077289238470897e+00
1.266447143732901637e+01
1.350066522110325806e+01
1.780301365671426339e+01
1.065579381514054447e+01
1.067450431610297201e+01
1.645370367558080105e+01
6.067515236331542106e+00
1.460605111940973799e+01
1.984043609287916254e+01
1.275023832280189318e+01
1.008254584152960476e+01
9.599740426192449050e+00
7.977893283623758158e+00
9.909353905189206557e+00
1.092599509025798810e+01
9.032015481543989921e+00
9.427052095620018335e+00
8.276713810810621297e+00
9.657048658379615347e+00
1.165052930766177575e+01
1.529332294487621979e+01
1.132022517253353833e+01
8.172211762643872390e+00
1.845908183660008817e+01
1.238318395035398112e+01
9.969325625061701501e+00
1.439618714125882093e+01
9.409377057513450993e+00
9.117601639375704892e+00
1.132067384163967283e+01
1.053440714367816788e+01
1.975268556513296758e+01
8.903251509912122330e+00
8.854770169215731457e+00
9.939814366975122439e+00
1.116076057908059482e+01
9.443568467407668976e+00
1.181007597940075371e+01
8.147848949210171554e+00
9.904138952280217012e+00
1.008254584152960476e+01
1.032295107599945894e+01
9.651290372802803219e+00
1.163985019762557904e+01
1.667052802997494965e+01
1.974024523423056365e+01
1.672009166143831749e+01
2.242146925383611133e+01
8.480833444831231915e+00
7.815180289290820426e+00
1.068323114414188346e+01
9.774617486696905999e+00
1.380581005374640746e+01
9.779697016927473285e+00
5.438868248176795817e+00
1.501965047508018891e+01
7.766623466521656027e+00
1.086005369183233960e+01
9.029082239982601621e+00
1.102897328941661925e+01
1.506508133481686329e+01
1.116433678412814956e+01
1.079667157539685363e+01
1.090463084663412019e+01
8.699190307407686618e+00
1.286037596387552462e+01
1.251712961981647254e+01
8.655754240453813253e+00
1.083021310892191025e+01
2.182121366194010648e+01
8.625019879012846502e+00
9.728056768485920713e+00
1.547772079154587033e+01
1.136946244682776452e+01
8.077809355465637609e+00
1.287480739840205857e+01
9.991597911334583415e+00
7.974219826247265885e+00
1.348316906824871175e+01
1.183535813645908696e+01
1.179814597633713547e+01
8.254672054634806244e+00
1.127713781673551097e+01
1.061325917240801253e+01
2.284457834201800708e+01
1.004924844189671163e+01
9.599427932076608272e+00
9.522894061162528345e+00
6.944501093945366854e+00
1.107051590991026657e+01
1.351415662057273437e+01
1.012673866475098272e+01
8.891011415951970420e+00
9.105410966559276176e+00
8.620234621733533942e+00
1.013038513587328637e+01
8.582225783025734245e+00
9.088294173790682606e+00
9.957845667962539338e+00
2.072010136980265926e+01
1.037207152077238703e+01
1.373386415891055812e+01
9.310223630287064012e+00
8.746634709687027609e+00
1.028481619597121721e+01
1.133568376550038437e+01
9.553215897198960249e+00
9.657455480671780279e+00
9.803326620376038747e+00
1.016961704511687614e+01
8.194844970623279323e+00
2.234948015610474670e+01
9.611154511351678309e+00
8.048341499799688492e+00
9.776652242687928762e+00
9.939814366975122439e+00
1.006832326590052595e+01
1.236737351061580981e+01
1.662904317164829138e+01
7.798293133056525939e+00
1.307676962818159971e+01
9.673673154432334442e+00
8.879810427074515289e+00
9.303859938740638214e+00
1.033798562230613349e+01
9.229624961809987482e+00
7.230613405023803786e+00
3.258481454277136180e+01
1.545772193935120953e+01
9.403073405189386946e+00
1.215349912851657699e+01
9.041693253961948784e+00
1.328761744915431464e+01
1.084668914729938294e+01
9.682863140710798788e+00
1.425478656279355505e+01
9.035463780274282541e+00
1.124000929119529957e+01
1.065487169290132208e+01
1.188175351492985854e+01
2.069226810617877632e+01
8.292476757354862116e+00
9.632172961266011413e+00
1.013613100173757609e+01
8.648717194433078959e+00
1.182681777050853178e+01
6.966606643609098093e+00
1.206699270502563337e+01
1.497055065240920868e+01
7.186495299363863332e+00
1.171418021211667693e+01
1.413332733757486892e+01
1.378360704761970013e+01
9.909095888193583335e+00
1.542707780920828498e+01
9.641967260732819511e+00
1.552779433449981283e+01
8.169496002936584844e+00
1.574849307162724443e+01
3.126276569124667759e+01
7.769833949254107530e+00
6.984624434804956650e+00
9.507850453577416872e+00
1.254615600271333697e+01
1.572233565170401626e+01
1.075028874476391927e+01
9.814258523917775534e+00
1.216373538407192001e+01
7.138779530208293700e+00
9.778578282603644922e+00
1.390969831676332191e+01
9.774617486696905999e+00
6.419181305442875463e+00
1.047300764432852560e+01
1.018072020780440745e+01
9.429988803831959032e+00
1.357605823890042096e+01
1.391949934619828610e+01
8.134377631467129888e+00
1.328824393434338447e+01
9.906356975866641434e+00
1.031817525232423804e+01
1.295087098726354036e+01
7.818181218271972099e+00
1.011361009638642372e+01
9.280763279194079729e+00
7.816093270518156721e+00
1.248263647441522828e+01
9.510322814799595292e+00
9.473665255091518134e+00
1.099987561442150685e+01
7.998679389808955875e+00
1.512393585877352287e+01
1.060221750376448391e+01
1.572400132900670755e+01
1.070500578443035522e+01
1.308466881353446887e+01
1.015616358332792579e+01
9.769067427655722113e+00
1.280537339411120001e+01
6.408604873816523551e+00
1.052964091769628041e+01
1.444900509595015947e+01
7.994819245600114144e+00
1.367186479926542475e+01
1.086937171239064170e+01
1.490844494724311176e+01
9.818125999750725086e+00
1.244835242049263258e+01
9.150474685977060929e+00
1.134734813554008070e+01
1.348013569181535587e+01
1.474786553307863279e+01
1.056367423758454116e+01
1.140715825544610951e+01
1.036625296204106839e+01
1.321455662673204579e+01
2.269024323702952017e+01
9.319509865190422460e+00
8.394642290487254854e+00
1.096030794757665916e+01
9.137802244991826583e+00
1.306342068370950749e+01
1.239590650516817583e+01
1.154874158188158972e+01
1.007650186167028750e+01
1.018642627013158730e+01
8.875926672878566848e+00
9.952072516233286592e+00
1.043935769589597129e+01
1.292174148445880277e+01
8.435674210028190956e+00
9.078897804594168619e+00
2.060660325337908105e+01
1.932542843903335950e+01
3.164688602094405212e+01
9.327433527297509741e+00
1.215914636332525944e+01
1.139986325361905983e+01
1.001040670228114315e+01
1.574886099471948242e+01
1.282232704619874575e+01
1.079667157539685363e+01
1.951239622801027451e+01
8.900518945775536039e+00
1.206699270502563337e+01
9.419691842555698358e+00
9.822853315496828941e+00
7.551487866178749897e+00
1.007174115019749649e+01
1.123995388463847078e+01
1.286320560090223530e+01
8.514815426085732497e+00
1.123035972309372177e+01
9.495114001912250856e+00
2.114496851354001095e+01
8.503820437091011541e+00
9.083124887061593711e+00
6.105548696133539899e+00
1.234716100581413833e+01
1.083252121826826375e+01
1.031435916204101488e+01
1.015281213823318218e+01
1.481979286520972217e+01
1.094105743304359457e+01
2.031360121663148277e+01
9.149614296422109661e+00
7.530172807126442436e+00
9.696995964823328151e+00
1.237381931347417385e+01
2.342039954426200055e+01
1.551531542068573621e+01
8.112742993828906179e+00
1.036890660110737095e+01
1.298527974525853601e+01
1.711749034950865322e+01
1.240220346348279001e+01
2.104033249171551390e+01
9.207827884995413825e+00
1.135712725270543366e+01
1.070841060329637529e+01
1.124451473564641013e+01
9.527317214560484970e+00
1.754035715791909311e+01
1.061497361334899381e+01
1.168896101006081878e+01
2.447915590394124408e+01
1.700635683350960647e+01
1.025453608740555644e+01
9.865273707321124519e+00
9.768662789346587161e+00
2.080367309450378599e+01
1.061307567587805956e+01
9.202839823908476546e+00
1.210456526955566048e+01
9.525614267778504285e+00
9.765275692360940951e+00
1.045932431757241865e+01
1.485516863646583907e+01
9.271143251339974967e+00
1.195859009591433697e+01
1.566897986593444614e+01
1.152015823402831352e+01
1.066316176576223640e+01
9.479295691122629819e+00
1.294627038231800320e+01
1.663534809031359174e+01
1.414878953584489096e+01
1.077033346817925619e+01
1.102147717180601560e+01
1.198180963268425003e+01
1.202086866349386973e+01
1.397657295441682557e+01
9.600833988261436858e+00
8.830021472215177525e+00
1.195405629468873876e+01
1.330546080432796963e+01
1.181053829898933039e+01
9.618679220366209037e+00
1.374654941020001786e+01
1.116357573875860076e+01
6.408604873816523551e+00
1.467718729135439482e+01
1.098922950315471425e+01
2.857140559951984926e+01
9.407721731284542699e+00
1.135921953747669377e+01
9.776805270666507397e+00
9.727543984108129038e+00
1.123035972309372177e+01
1.603069231968499153e+01
1.066281604763194402e+01
9.659375384229605288e+00
1.299646864100811250e+01
1.063277233080486717e+01
1.886441042313180105e+01
3.311969929399385393e+01
2.070477068751943861e+01
1.397527332148018786e+01
9.742263697755642937e+00
8.550541568652825219e+00
8.661394567712369152e+00
1.086197063776065797e+01
1.094845596961111056e+01
1.173087937916639056e+01
1.273868210892122654e+01
1.165495740519081203e+01
1.194064106449422624e+01
1.324292157793294678e+01
1.077246819265019084e+01
1.233558496419405515e+01
1.272844595092892206e+01
1.112896453834428634e+01
1.086240781344796247e+01
1.281243094544551298e+01
1.498613347062163470e+01
1.540314472657944300e+01
7.810031933394775194e+00
1.074827401295132567e+01
9.730445716557797553e+00
1.917381090200342086e+01
1.544091208693316730e+01
9.903436960761592189e+00
9.420954055820619288e+00
1.120458754357170328e+01
8.922029461471153056e+00
7.793776929557874489e+00
8.905183912770773702e+00
1.504553967134857118e+01
9.051718477248172690e+00
1.092704368512243995e+01
1.405042783715240695e+01
1.070193073526819560e+01
1.453091287311202251e+01
1.541759418386411262e+01
1.011859922988921312e+01
7.452343951516771980e+00
1.745049183780622215e+01
1.354903567250243235e+01
1.491640096726250242e+01
1.196857295890033157e+01
1.235252563512730717e+01
9.790351178138683608e+00
1.328472787804516919e+01
1.484727019692310712e+01
8.986240998126621804e+00
1.002098465430298369e+01
1.109455120111147863e+01
9.958399589869802782e+00
6.166954869421581442e+00
1.121363606604156260e+01
2.379851682659073475e+01
1.114291054485523169e+01
7.971812054593562458e+00
8.597373766060444567e+00
9.192778806962737193e+00
1.384638339798307172e+01
1.189339501488995232e+01
8.171077800172644956e+00
8.267427126081523525e+00
1.437754592915818819e+01
1.341049564085173884e+01
7.766623466521656027e+00
9.909178739654857182e+00
1.053650852625895240e+01
8.492116472327570165e+00
9.674744281769115162e+00
1.444664024353429710e+01
7.778407208389309879e+00
9.150765841686959945e+00
7.452343951516771980e+00
1.238465812520144382e+01
1.506304713182348642e+01
1.507828649237579910e+01
1.087578298802554500e+01
1.350544076471734378e+01
1.529332294487621979e+01
1.358742314277405683e+01
1.683285846487201809e+01
1.031079792009616725e+01
1.218114521458418942e+01
8.884898780953694342e+00
1.130814806334368328e+01
1.150599408353792619e+01
9.640184252868419179e+00
9.555673262617887076e+00
1.055661942697394551e+01
3.289631811599769406e+01
9.909988825599400641e+00
1.175209726338729865e+01
1.404107308534557141e+01
1.165181749398384348e+01
1.162265423338156012e+01
9.243400734179104461e+00
1.252841943211098119e+01
9.600360786439717131e+00
1.290608023888934852e+01
1.168233891419180637e+01
1.288033703632650706e+01
1.038014944081370849e+01
8.615416225292650054e+00
8.171708930613741373e+00
1.129412209765455799e+01
2.475673719235410530e+01
1.304388281443943853e+01
1.538177422728578136e+01
9.436705930340700377e+00
1.084611383384232042e+01
9.473467859654586931e+00
1.353828360160246547e+01
8.957244530185040077e+00
1.051224389483782673e+01
7.905137820370410573e+00
9.903436960761592189e+00
9.281500630623799708e+00
1.156174208672046255e+01
9.188636074704167100e+00
9.896472148977558447e+00
9.913711489768751051e+00
8.173930402724854716e+00
9.623559450013312144e+00
9.613169995449464267e+00
1.322072208089007184e+01
1.088431338192044961e+01
9.220489986451331887e+00
1.213051834073424295e+01
1.144042727340946364e+01
1.191380835669894012e+01
9.913474828196816802e+00
1.226770098236157658e+01
9.369216807949042547e+00
2.439126001814879174e+01
1.337002361651152249e+01
8.716858308923342236e+00
1.469413526701816508e+01
1.155245090892348081e+01
1.181967726420170273e+01
1.145190812064431007e+01
1.160725278325882570e+01
1.171620270556417864e+01
8.727997904136357121e+00
8.055809628670143496e+00
1.050030078888715224e+01
1.157125713349370066e+01
2.064153848088243848e+01
7.230613405023803786e+00
8.555422455822021988e+00
1.078545696751242211e+01
8.045854602437295000e+00
9.748755597892650115e+00
9.662426304747164352e+00
1.667052802997494965e+01
1.518071859060274242e+01
1.115931245173617548e+01
1.423825786823791084e+01
1.711137054976936867e+01
1.226392869827318854e+01
7.768519953638361564e+00
2.104033249171551390e+01
1.258713316664241333e+01
1.113947079344530344e+01
1.026318727488781413e+01
8.923915562459322715e+00
9.237372721821508037e+00
8.740202356267682049e+00
1.009718880570031452e+01
8.962961247581457513e+00
1.174613845496970121e+01
9.436705930340700377e+00
7.647624963458309999e+00
3.572588545086965439e+01
9.734762571804168374e+00
1.181170079115895000e+01
1.440516001476767372e+01
1.112085405233443502e+01
1.224244150530449105e+01
1.106349505427762558e+01
9.274625482240153929e+00
1.541553662824072113e+01
1.083021310892191025e+01
1.170696126636537926e+01
1.085444719902102051e+01
1.916134420799456706e+01
2.154235886199813521e+01
1.409298078004957766e+01
1.041856508864879061e+01
9.011411772691976907e+00
1.112085405233443502e+01
1.492467269389064377e+01
1.007196160506837401e+01
1.082066431622502023e+01
1.037944721481059673e+01
6.984624434804956650e+00
2.764501085333388275e+01
1.051697680377386490e+01
1.129137000403816948e+01
9.850253515195120713e+00
9.709849556827814254e+00
1.627156193869403822e+01
3.054720324015312016e+01
1.734900603950669762e+01
1.159990883769113168e+01
1.083258412380866531e+01
1.842359469415107398e+01
1.654252074349269819e+01
1.460314131865959730e+01
8.931460831161441405e+00
1.367929711392112502e+01
8.727997904136357121e+00
7.740121941525165639e+00
1.035622210358408601e+01
1.014400401661245610e+01
1.118463623194740642e+01
1.204456174170120164e+01
1.292174148445880277e+01
1.227980403657064734e+01
9.131370916618795519e+00
1.103013700121755392e+01
1.093421431122268039e+01
1.025087146992340159e+01
9.481022056750248339e+00
8.923797156141684894e+00
1.414117530464511674e+01
1.103706780252219843e+01
9.941001992965617262e+00
9.209709021762035874e+00
1.763574625677221519e+01
1.040444166114138902e+01
9.579516212514755935e+00
8.746634709687027609e+00
1.016975526169332689e+01
8.514298260063494439e+00
1.514210162839643026e+01
1.215769622022180307e+01
9.171600381842186067e+00
8.727997904136357121e+00
9.832531802201875948e+00
1.004556165739576912e+01
1.131980614061217949e+01
1.249066268357166187e+01
1.350256343417778204e+01
