# Supplementary material for: Molecular architecture of glideosome and nuclear F-actin in Plasmodium falciparum
Source: EMBO Rep. 2025 Mar 24;26(8):1984–96. doi: 10.1038/s44319-025-00415-7 (PMC12019134; doi:10.1038/s44319-025-00415-7)
Supplement: Supplementary file 11 — Source data Fig. 3 [file 44319_2025_415_MOESM11_ESM.zip › figure 3/3d/distance_to_data.txt]

1.125424584639266712e+01
1.209563201418123057e+01
1.576588563318915526e+01
1.140479761183820351e+01
1.061533713648279686e+01
1.074059595307473280e+01
1.134108418561134179e+01
1.469678934137668946e+01
1.459206431976084595e+01
1.200946765846887487e+01
1.031698856539940579e+01
8.908200050954857119e+00
9.362297307551157743e+00
9.059527798442351454e+00
9.213913656548610831e+00
1.152894952729921307e+01
8.698276684764305600e+00
1.056745401787598126e+01
1.457789591479603963e+01
8.206441341762706898e+00
9.855645320026194867e+00
9.916304214470038403e+00
8.311137487418399417e+00
9.385156850289694930e+00
1.030440227933070574e+01
9.136097947443264644e+00
8.943163967887294064e+00
8.658290496665758340e+00
1.069629676676519026e+01
1.003768614595630737e+01
1.145405068377553270e+01
1.239922890489557794e+01
1.209828497379195333e+01
1.016799902016060031e+01
9.325547623630500382e+00
9.822963601279859347e+00
8.779496551569774709e+00
1.002190665513354695e+01
1.002377270764941919e+01
1.048550540924824048e+01
8.982128631679371367e+00
1.045204978729016609e+01
1.223707235318545372e+01
9.555673262617887076e+00
1.145358130011570275e+01
1.326983570828757131e+01
1.638895514888347549e+01
1.112313167063629216e+01
1.274876882130088873e+01
2.961966054573686336e+01
3.194366654927944893e+01
2.757421068950835519e+01
3.246378588408531130e+01
1.476029517270769809e+01
1.376826022029575114e+01
9.473283106216678462e+00
1.194357040677883752e+01
1.221998812769860798e+01
9.790351178138683608e+00
9.987949622228669000e+00
1.184373905447101549e+01
1.340441257960921284e+01
1.327427448982182590e+01
1.006870286113765012e+01
9.635210920050063521e+00
1.043471083946821309e+01
1.013464759274061144e+01
1.459491844538537642e+01
1.231096877859744865e+01
1.091318132576595445e+01
1.298930342292877782e+01
2.078037162361376389e+01
2.539562466069488167e+01
2.839653215025787958e+01
1.025126077007796432e+01
9.865273707321124519e+00
1.124797061534308007e+01
1.250145367069274016e+01
1.258489046649582832e+01
1.144233483671906804e+01
1.104115516609721048e+01
1.703498267267216448e+01
1.289635585970422760e+01
1.263635399603695930e+01
1.292438112598520128e+01
1.876846099625258191e+01
1.734900603950669762e+01
2.185694360601550912e+01
1.890878679333749091e+01
1.601753965604232377e+01
1.681761672241218264e+01
9.658363990625437268e+00
9.492749781702446654e+00
1.360554743798408595e+01
1.401929967738024629e+01
1.507828649237579910e+01
1.011773866824578505e+01
1.083609742510179075e+01
9.012777393615898802e+00
9.438315541392912067e+00
1.120900537403505126e+01
9.542474954195842685e+00
8.713160727555152363e+00
9.191914797753623745e+00
8.272430489567407008e+00
9.549164174324555887e+00
1.249767906455218736e+01
1.107274001902739791e+01
8.877618827841045501e+00
8.634392835200864980e+00
8.574284134995183493e+00
1.038166192689748257e+01
1.079895869407018694e+01
9.836880441777720918e+00
9.365566809990598429e+00
9.834373512376926030e+00
1.249045885137466527e+01
1.160961458116162781e+01
1.130434178371054088e+01
9.020364301918501582e+00
9.613258414478099922e+00
1.090306892653426019e+01
1.158599390215140978e+01
1.085699459061991767e+01
1.050811295156639602e+01
1.171620270556417864e+01
1.119425775479330731e+01
1.222869587851252682e+01
9.437178514895521175e+00
1.092594236038588207e+01
1.221942018789428808e+01
1.008600285897613702e+01
1.018804241890461881e+01
1.167127689076579600e+01
1.312635609402974346e+01
1.254679774206655907e+01
1.131980614061217949e+01
1.024080537765730448e+01
9.150474685977060929e+00
1.428510611482816373e+01
1.106349505427762558e+01
1.010776596373425562e+01
8.969475458182458283e+00
1.139849319536157601e+01
1.257441381192063190e+01
1.168044452104980380e+01
1.228621467221478092e+01
9.329331877668920470e+00
1.294634934413797644e+01
1.039984102192944704e+01
1.093882692379279753e+01
1.119714488522853735e+01
1.198254477819589603e+01
1.313443313784691924e+01
1.393067460741122687e+01
1.279580761820103696e+01
1.121020465834369340e+01
1.391975123757965882e+01
1.267550326451543619e+01
1.235759646662368993e+01
1.261272304780749565e+01
1.091557546395641509e+01
1.204972791406901678e+01
1.333338561862457361e+01
1.070587879379840146e+01
1.266212162163057897e+01
1.244712061934408709e+01
1.016316069952463153e+01
1.124505529330201803e+01
1.227980403657064734e+01
1.179814597633713547e+01
1.221275266477370813e+01
1.250676309184121138e+01
1.099981854993790087e+01
1.147580029396977253e+01
1.244939799764883759e+01
1.053844093000668458e+01
1.163649393652788611e+01
1.102503870901758454e+01
1.096696986146909225e+01
1.049989030889018693e+01
9.174505543374975147e+00
1.197699657021538400e+01
1.086857068853979413e+01
1.244481020421433293e+01
1.521811157666970082e+01
1.048890185417324261e+01
1.104364814286988938e+01
1.222086602407404143e+01
1.103136653476807894e+01
1.621622132435849650e+01
1.427205298254788524e+01
9.809140435698928684e+00
9.645247288922853102e+00
1.008782856354374680e+01
1.449608881083536538e+01
1.486083025665247348e+01
8.055809628670143496e+00
8.099509713521548804e+00
8.039426458835942313e+00
7.202673334069237043e+00
1.153494940281189685e+01
9.784309271390414509e+00
9.488700178865645540e+00
1.040946938129001254e+01
1.080246711246834934e+01
1.203366008647507357e+01
8.875926672878566848e+00
1.015191603125532183e+01
1.414027624148411100e+01
1.558466604465473004e+01
1.581894997178868145e+01
6.225777251408333157e+00
1.179126987082064026e+01
1.165218786587334776e+01
8.193218138023357966e+00
1.077299728958757896e+01
7.457394291672468256e+00
8.727182840078233639e+00
1.038595509450616383e+01
1.307591417433612868e+01
1.211692920028653120e+01
1.092252700237986573e+01
8.982727537410386986e+00
1.386185142403500059e+01
2.166876006006157596e+01
1.087598628676182777e+01
9.496293552362004675e+00
8.441772721326609386e+00
1.227092140655754271e+01
1.178138882918129760e+01
1.150961313104515149e+01
1.053440714367816788e+01
9.569920866992076114e+00
9.719921449249447676e+00
9.870411781891991865e+00
1.122547994943240113e+01
1.453783048283484902e+01
1.195990563813565011e+01
1.249979418651940577e+01
9.998075064527366607e+00
9.634644376221960016e+00
9.702087009225184744e+00
8.280371631506330488e+00
8.985571428272757899e+00
9.926889035490850333e+00
1.008067758280743043e+01
1.225284176873927322e+01
1.299614367295973594e+01
9.837614673339409421e+00
1.060057385369409566e+01
9.255531963669991313e+00
1.045240686737090385e+01
1.495727207998749186e+01
2.372452228792488782e+01
1.708792954371611117e+01
1.180883740643672297e+01
1.038306999793347885e+01
9.465243016950028121e+00
1.112552364369871150e+01
1.012473609382068673e+01
9.934006289920841226e+00
1.019646211441829387e+01
1.024647600841715800e+01
9.487418900071636685e+00
9.553021661427917977e+00
1.010444153567707737e+01
1.093987264204429621e+01
1.069228787384659007e+01
1.111710142945101332e+01
1.121822768830420536e+01
