# Supplementary material for: Molecular architecture of glideosome and nuclear F-actin in Plasmodium falciparum
Source: EMBO Rep. 2025 Mar 24;26(8):1984–96. doi: 10.1038/s44319-025-00415-7 (PMC12019134; doi:10.1038/s44319-025-00415-7)
Supplement: Supplementary file 11 — Source data Fig. 3 [file 44319_2025_415_MOESM11_ESM.zip › figure 3/3d/readme.txt]

3d tomgoram coordinates.

1) membrane surface segmentation used to generate random points
siimc_seg.mod.txt

2) thin pellicular filament subvolume averaging coordinates
a_MOTL_Tom1_Iter2_remdup_1.0.mod.txt

3) intermembrane particle subvolume averaging coordinates
imp_MOTL_Tom1_Iter9_remdup_3.0.mod.txt

4) randomly generated particle coordinates
random_imp_like_pts.mod.txt

measured distance in pixels/1.334 nm between 2) and 3)
distance_to_data.txt

measured distance in pixels/1.334 nm between 2) and 4)
distance_to_random.txt
