# Supplementary material for: Molecular architecture of glideosome and nuclear F-actin in Plasmodium falciparum
Source: EMBO Rep. 2025 Mar 24;26(8):1984–96. doi: 10.1038/s44319-025-00415-7 (PMC12019134; doi:10.1038/s44319-025-00415-7)
Supplement: Supplementary file 11 — Source data Fig. 3 [file 44319_2025_415_MOESM11_ESM.zip › figure 3/3d/random_imp_like_pts.mod.txt]

      366.43      317.47       59.35
      597.10      405.89       68.76
      585.61      409.13       90.65
      128.34      480.84       81.91
      542.01      351.57       68.36
       87.19      474.32       29.41
      256.30      389.90       71.50
      574.40      356.27       30.05
      298.45      383.52       88.90
      338.56      301.98       31.35
      549.02      356.19       67.03
      579.92      364.11       32.94
      491.03      289.62       27.88
      219.10      374.00       34.07
      170.43      465.75      103.50
      182.26      456.93      102.35
      327.75      286.58       12.28
      328.97      340.15       64.67
      216.96      426.84       88.55
      444.50      323.46       79.31
      482.97      354.73      103.37
       97.01      523.39       81.79
      257.42      396.74       79.02
      492.00      307.52       50.14
      209.11      433.83       92.08
      578.73      357.94       21.05
      195.21      431.56       80.31
       76.58      511.57       42.06
      566.52      346.82       28.33
      429.13      299.70       54.49
      259.44      412.98       98.96
      348.58      338.86       72.59
      402.12      335.01       86.23
      114.29      509.36       92.62
      113.64      496.57       80.58
      370.44      275.97       17.65
      449.32      303.72       58.22
      327.42      342.14       65.74
      274.06      389.77       81.54
      414.86      334.97       88.33
      172.11      424.62       57.75
      223.15      382.75       45.06
      541.73      352.65       69.94
      301.08      328.00       38.12
      470.98      327.22       79.73
      290.97      394.23       96.10
      569.21      350.76       30.58
      473.70      339.07       90.72
      269.25      335.64       27.81
      334.36      337.38       64.72
      433.01      343.63       97.62
      435.46      300.76       55.64
      597.20      433.27      106.17
      164.85      414.06       41.41
      386.92      340.77       87.78
      164.40      437.70       66.87
      105.36      522.50       92.40
      569.74      344.04       14.63
      444.93      312.90       68.60
      195.10      420.93       68.25
      493.62      343.50       89.52
      207.58      413.41       67.61
      383.92      310.87       58.57
      242.41      360.07       34.73
      348.15      358.87       90.12
      580.09      376.08       53.47
      130.92      475.98       79.69
      588.00      375.23       35.39
      427.09      314.89       70.70
      539.80      331.50       44.26
      223.12      394.12       56.52
      115.67      511.92       96.30
      186.30      382.55       22.17
      578.66      365.89       38.89
      486.20      305.96       51.01
      476.56      291.88       37.40
      547.74      326.37       25.07
      277.04      385.45       78.89
      202.65      413.89       65.13
      519.25      332.82       64.52
      124.44      432.81       30.07
      324.23      308.57       31.24
      451.77      324.57       79.96
      239.29      368.31       40.63
      382.03      330.83       77.59
       97.84      493.93       59.09
       92.78      484.18       44.22
      260.40      340.78       27.56
      334.37      306.79       34.24
      211.03      433.51       92.94
      412.37      338.81       91.31
      451.67      315.77       71.12
      253.00      424.64      112.92
      450.98      292.60       44.91
      515.35      302.24       27.38
      602.62      417.37       75.97
      164.40      437.70       66.87
      176.96      457.07       98.18
      106.26      523.90       94.66
      107.43      470.21       49.64
      493.84      307.27       48.89
      346.37      291.74       24.79
      577.25      373.48       54.23
      120.17      488.49       80.69
      453.09      335.50       90.16
      391.63      308.63       58.40
      128.34      480.84       81.91
      191.84      441.85       90.32
       78.25      492.70       31.27
      490.95      302.74       44.56
      155.71      408.75       29.34
      446.87      280.18       30.79
      199.01      404.93       53.42
      599.84      388.69       30.02
      252.46      422.72      109.09
      200.36      394.66       43.53
      513.82      326.64       60.74
      180.04      400.94       37.50
      532.15      327.18       46.20
      186.53      406.59       47.63
      164.49      452.53       83.34
      497.09      306.52       46.13
      255.75      403.80       85.55
      254.18      356.11       37.86
      349.42      364.68       95.82
      101.28      537.02       97.97
      272.47      349.15       41.92
      578.85      398.39       85.72
      271.80      389.94       80.43
      579.47      360.87       26.46
      338.15      292.53       22.26
      194.16      380.44       25.04
      438.39      302.91       58.03
      569.50      371.84       63.17
      210.96      386.63       41.76
      304.86      333.67       45.61
      437.46      270.20       21.14
      179.59      409.52       46.34
      372.77      357.50       98.12
      226.56      417.86       83.83
      253.05      346.59       28.52
      245.11      388.94       64.11
      557.19      380.05       87.86
      486.73      318.52       65.71
      551.48      334.09       32.85
      512.38      337.45       74.26
      565.75      396.81       99.45
      347.54      306.76       40.29
      216.29      371.13       29.66
      407.01      329.90       82.73
      199.85      414.21       63.81
      180.44      452.53       95.18
      396.99      316.54       68.03
      360.27      282.88       21.25
      515.87      360.95       97.66
       97.26      510.43       71.99
      100.76      492.38       61.33
      544.39      376.05       95.00
      407.82      354.49      103.90
      331.78      336.81       62.89
      571.64      351.26       25.89
      297.20      361.00       67.21
       90.57      535.22       81.18
      254.53      421.37      108.47
      198.27      372.49       19.63
      413.80      308.27       62.53
      308.87      348.11       61.57
       92.16      472.08       33.42
      501.66      290.89       22.99
      342.51      359.79       88.47
      131.83      491.13       95.37
      269.94      364.69       55.15
      514.01      334.48       69.87
      608.48      398.91       22.59
      153.52      454.31       76.88
      212.78      410.96       68.07
      359.18      309.38       48.04
      339.40      338.51       68.21
      478.67      297.17       43.14
      259.95      344.26       30.32
      431.56      321.63       77.62
      184.78      424.29       65.57
      422.40      335.21       89.41
      180.40      414.47       52.13
      361.50      351.96       89.30
      591.95      385.29       45.63
      515.40      313.15       42.42
      253.32      379.61       59.73
       92.80      524.36       76.45
      243.51      353.75       29.55
      523.18      355.29       87.32
      417.98      280.98       32.19
      308.19      355.06       67.67
      126.70      436.44       35.80
      516.32      318.87       49.34
      536.89      362.02       85.07
      374.44      335.01       79.02
      415.08      263.37       13.73
      131.65      489.52       93.63
      396.76      330.78       81.50
      384.83      283.68       29.31
      192.23      386.21       29.71
       86.62      479.73       32.83
      377.48      318.79       64.64
      561.87      341.21       27.11
      258.43      369.08       52.63
      514.19      346.67       83.30
      503.64      320.43       59.62
      330.48      356.67       80.40
      520.44      306.44       28.45
      446.78      301.41       55.82
      121.44      433.14       27.78
      145.32      425.33       39.43
      149.46      437.32       55.42
      474.35      326.34       78.08
      161.30      388.91       11.55
      370.82      354.66       94.91
       77.99      534.92       60.99
      490.31      319.28       65.08
      273.47      344.21       37.90
      542.09      364.06       83.08
      323.19      339.53       61.13
      163.46      456.40       86.87
      496.10      317.26       60.06
      351.06      301.52       36.31
      367.28      309.18       51.05
      533.98      363.06       88.46
      457.21      317.53       72.24
      328.75      308.89       33.70
      120.34      508.20       98.74
      288.25      377.59       77.67
      405.58      321.52       74.68
       93.21      508.09       64.49
      556.81      339.71       33.63
      549.18      355.08       65.56
      270.77      385.71       75.58
      572.00      358.52       39.19
      281.31      344.21       42.37
      231.20      423.25       93.28
      405.68      290.20       41.03
      388.14      290.12       36.99
      408.54      291.63       43.16
      388.81      276.20       22.65
      198.21      423.07       72.52
      545.47      339.32       48.50
      115.96      477.85       66.02
      253.74      364.55       45.52
      257.30      406.27       89.26
      119.22      512.50      101.20
      142.84      450.16       63.80
      250.23      354.99       34.51
      232.04      435.51      112.59
      489.19      355.84      102.85
      406.22      291.44       42.56
      417.88      291.11       43.78
      265.41      354.20       42.62
      201.14      400.04       49.57
      209.07      425.26       81.76
      414.89      345.04       97.11
      227.70      386.07       51.07
      130.92      458.74       62.31
      528.96      334.64       59.12
      542.70      325.88       32.11
      603.16      394.42       34.06
      422.40      335.21       89.41
      568.13      354.58       39.44
      132.27      434.78       38.95
      184.86      394.63       33.92
      530.90      359.51       86.78
      593.79      389.81       49.63
       76.61      527.16       53.16
      276.33      332.72       29.04
      535.17      348.63       70.81
      174.39      437.86       73.82
      396.14      350.74       98.59
      567.39      379.86       76.23
      156.88      394.45       14.62
      559.44      334.70       19.12
      144.34      483.27       99.88
      327.34      320.47       44.58
      223.33      388.34       50.77
      215.71      386.70       44.65
      442.02      299.04       53.51
      328.27      316.13       40.74
      512.41      312.69       44.03
      265.24      403.44       91.08
      367.52      313.52       55.67
      181.14      436.52       76.78
      583.79      365.91       25.69
      585.05      415.11       99.43
       90.80      474.70       34.00
      412.37      338.81       91.31
      360.65      332.11       71.42
      428.53      311.74       67.58
      356.43      282.81       19.80
       96.89      507.30       68.93
      459.35      315.30       69.60
      101.43      502.67       71.11
      343.68      294.92       26.79
      215.17      375.96       33.65
      401.32      331.93       83.46
      323.22      318.77       40.81
      447.20      270.33       20.25
      408.13      321.62       75.23
      405.84      277.89       27.52
       91.65      470.85       31.76
      401.42      274.25       23.10
      202.02      381.20       30.77
      498.12      292.22       26.98
      149.61      435.34       53.43
      170.18      446.89       81.12
      138.93      485.64       97.06
      522.43      307.59       28.01
      443.50      336.09       91.09
      597.20      433.27      106.17
      123.62      434.42       30.97
      390.56      343.52       91.19
      576.28      380.34       65.37
      432.56      341.08       95.33
      315.16      366.37       81.67
      411.92      334.04       87.08
      489.59      306.91       50.60
      391.42      326.02       75.68
      403.77      286.05       35.97
      322.64      373.05       91.37
      335.72      340.88       68.62
      203.56      388.03       38.63
      566.46      367.81       61.71
      384.91      334.00       81.32
      548.02      336.52       41.45
      220.42      398.28       59.16
      405.39      333.54       85.63
      200.98      432.11       84.60
      406.78      350.81      100.65
       73.52      526.17       47.09
      477.95      329.80       80.62
      423.86      293.62       47.03
      264.52      408.40       96.36
      210.39      366.04       21.13
      171.46      419.84       52.10
      518.22      324.82       55.55
      574.39      382.48       70.83
      433.11      289.63       42.63
      215.37      382.73       40.51
      138.24      487.68       98.39
      160.76      441.36       68.27
      334.32      344.41       71.14
       95.10      500.24       60.69
      417.50      296.23       49.63
      296.07      381.85       85.99
      131.11      425.67       28.41
      225.82      437.42      110.36
      196.18      409.76       56.86
      177.20      420.75       56.87
      229.55      402.93       69.33
      318.62      341.70       60.92
      125.25      494.25       91.44
      285.49      373.17       71.98
      334.32      344.41       71.14
      135.17      423.00       28.87
      179.24      442.27       82.17
       85.50      515.93       59.23
      123.56      465.08       61.70
      326.89      369.94       90.63
      144.15      405.82       17.43
      450.76      295.23       48.14
      421.29      295.22       48.73
      305.01      377.07       86.20
      252.73      395.72       75.25
      358.14      327.05       65.60
       92.81      493.71       52.22
      279.41      372.94       68.29
      428.01      277.00       28.44
      569.05      347.50       24.05
      429.70      330.27       85.64
      107.31      493.24       70.23
      540.46      343.04       59.21
      365.20      341.24       81.38
      557.51      382.00       89.85
      259.68      338.67       25.30
      577.44      359.23       28.58
      228.65      416.26       83.29
      327.01      305.34       29.44
      471.55      343.07       94.88
      245.09      413.38       90.02
      223.28      420.95       85.42
      418.63      337.85       91.40
      364.58      308.18       48.98
       85.32      481.91       32.81
      356.82      289.51       26.42
      294.27      398.46      103.34
      210.93      390.96       46.18
      231.44      361.58       29.64
      484.30      322.29       70.85
      238.92      417.09       90.49
      269.49      370.67       60.52
      326.66      309.76       33.57
      212.88      370.67       27.17
      365.54      292.39       32.41
      512.01      298.14       24.48
      514.50      318.60       50.30
      430.79      282.46       34.47
      189.79      386.84       28.81
      125.20      430.15       28.04
      160.99      428.19       54.00
      541.74      374.62       95.61
       77.99      534.92       60.99
      351.47      322.16       57.89
      479.08      339.46       89.87
       80.87      505.63       44.24
       84.61      506.31       50.46
      109.57      467.44       49.40
      462.04      330.45       84.54
      444.90      271.04       21.31
      109.82      470.95       52.91
      272.29      372.89       64.20
      501.37      352.18       95.21
      573.51      396.84       90.53
      184.78      424.29       65.57
      388.81      283.07       29.56
      332.08      310.40       36.84
       94.03      497.23       56.80
      286.52      336.24       37.85
      130.33      494.76       97.34
      576.87      371.62       51.98
      467.57      294.54       43.62
      366.48      345.60       85.57
      122.21      434.18       29.50
      135.92      486.94       95.37
      495.21      323.99       68.26
      100.14      509.55       75.15
      595.89      394.19       52.84
      529.42      360.18       88.62
      401.66      317.30       69.72
      470.98      327.22       79.73
      460.85      306.84       60.09
      375.20      284.32       27.50
       92.95      515.58       69.96
      121.33      490.90       84.12
      388.66      344.14       91.24
      481.78      330.43       80.24
      328.38      295.11       20.55
      279.48      339.99       37.39
      279.76      395.03       90.26
      598.53      392.79       44.39
       90.20      486.73       43.06
      333.39      305.17       32.10
      335.49      304.66       32.57
      423.14      266.46       17.22
      264.79      326.77       17.63
      237.56      431.69      111.22
       85.03      501.26       47.17
      185.34      376.94       15.35
      305.02      348.68       60.03
      522.17      300.71       18.39
      371.92      348.31       89.79
      409.39      328.67       81.94
       98.83      504.27       69.05
      120.34      508.20       98.74
      377.94      312.48       58.27
      257.52      374.84       57.59
      168.35      452.74       86.43
      510.34      310.56       42.81
       90.52      472.91       32.13
      402.37      306.33       58.47
      562.15      398.23      104.99
      207.53      373.36       26.47
      595.20      379.69       22.46
      420.99      283.97       35.78
      446.87      280.18       30.79
      533.38      359.40       84.73
      100.17      475.40       45.91
      382.91      321.79       69.29
      590.10      374.12       25.76
      166.63      415.99       44.66
      437.16      318.13       74.24
      249.84      373.66       51.99
      245.21      380.93       56.33
      135.27      483.01       90.84
      194.46      436.91       86.03
      109.82      470.95       52.91
      357.98      284.98       22.45
      431.09      280.65       32.36
      280.79      338.31       36.57
      325.47      345.53       67.87
      375.20      284.32       27.50
      310.53      368.69       81.36
      414.85      267.21       17.55
      602.71      429.08       92.23
      343.68      294.92       26.79
      320.79      301.64       23.28
      135.27      483.01       90.84
      353.38      361.27       94.41
      274.05      372.28       64.62
      171.06      381.65       10.65
      256.57      355.94       39.10
      596.72      382.15       23.41
      140.76      408.50       17.55
      279.68      378.10       73.30
      490.96      295.46       35.32
      311.26      353.86       68.21
      477.94      310.12       59.21
      531.67      330.16       50.73
      485.05      349.22       97.83
      136.37      435.45       42.99
      125.81      471.92       70.64
      296.05      374.93       79.41
      164.94      458.63       90.66
      289.80      391.02       91.96
      412.65      312.91       67.19
      152.37      462.14       84.39
      303.93      332.85       44.32
      136.15      424.16       30.91
      498.32      299.96       36.86
       76.47      522.11       49.33
      384.91      332.20       79.74
       76.01      533.73       56.81
      172.37      427.20       60.75
       96.61      483.54       48.63
      250.07      366.23       45.00
       78.86      532.58       60.79
      143.03      423.26       35.53
      430.67      339.42       93.81
      335.89      300.22       28.54
      269.04      406.25       96.75
      460.75      332.07       86.23
      484.52      361.62      109.93
       94.78      531.98       85.02
      437.93      291.39       44.60
      130.31      455.19       58.15
      156.31      445.59       69.61
      201.50      403.72       53.66
      148.81      429.54       46.61
      540.14      354.35       73.52
      314.60      383.22       97.36
      103.88      508.36       79.01
       96.61      485.30       50.15
      464.45      340.02       93.12
      414.89      345.04       97.11
      561.05      390.92       97.21
      532.75      320.39       35.85
      255.72      378.22       59.78
      221.08      387.93       49.04
      498.32      299.96       36.86
      297.03      373.52       78.60
      439.18      294.35       48.11
      380.71      352.93       96.54
      132.19      487.99       92.70
      105.81      531.51      100.16
      125.80      477.43       75.98
      164.32      400.07       25.91
      433.94      315.84       71.83
      437.23      327.61       83.33
      110.88      471.60       54.64
       99.48      508.74       73.62
      607.02      397.52       25.72
      203.46      418.88       71.05
      437.92      339.52       94.18
      209.54      431.90       89.95
      529.89      343.65       69.33
      254.96      366.64       48.24
      545.66      352.55       65.99
      599.84      388.69       30.02
      585.02      365.71       20.75
      505.19      290.96       20.71
      493.95      283.48       18.93
      492.92      349.73       95.98
       96.27      504.42       65.68
      469.64      324.86       77.61
      327.37      314.11       38.28
       97.65      503.83       67.10
      331.30      358.10       82.03
      223.89      419.67       84.31
       86.02      510.76       56.01
       93.47      513.50       69.11
      127.98      473.17       74.06
      550.18      325.62       19.69
      258.67      395.25       78.24
      376.40      351.93       94.39
      376.51      285.13       28.66
      532.04      349.28       74.19
      571.07      347.18       18.01
      225.70      367.36       31.64
      375.65      333.18       77.75
      424.36      301.71       56.39
      279.05      355.70       51.97
      519.11      360.48       95.37
      142.82      487.38      102.57
      496.72      349.55       94.47
      239.24      376.29       48.29
      582.30      382.99       60.01
       71.94      491.50       21.81
      511.89      344.25       81.96
      170.48      459.67       96.22
      363.41      313.82       54.46
      444.93      312.90       68.60
      245.38      401.53       77.03
      354.33      312.92       49.67
      579.16      389.42       73.40
      237.57      408.06       79.44
      102.75      504.19       74.02
      442.07      301.88       56.73
      123.56      465.08       61.70
      399.10      281.16       29.76
      372.29      345.57       87.54
      296.39      355.84       61.99
       97.44      505.51       68.22
      416.19      328.58       82.82
      467.57      294.54       43.62
      545.98      350.85       63.50
       96.64      472.01       38.83
      540.64      324.40       32.58
      448.46      334.73       89.76
      355.75      311.92       49.23
      120.50      504.90       95.95
      474.42      329.84       81.61
      451.02      313.88       69.21
      165.06      449.64       80.55
      464.45      340.02       93.12
      293.46      383.76       86.43
      540.79      375.30       97.19
      474.58      347.30       98.35
      420.71      312.06       67.34
       88.83      493.30       46.45
      442.93      303.67       58.69
       95.10      500.24       60.69
      446.06      290.19       42.53
      552.65      344.31       46.97
      255.59      369.68       51.52
      409.87      317.03       70.95
      586.93      423.10      107.26
      221.15      413.96       76.09
      544.83      349.24       62.60
      353.11      297.38       32.84
       92.74      519.89       73.01
      448.62      281.37       31.89
      183.93      410.31       49.93
      205.05      401.32       53.30
      456.07      293.49       45.08
      210.96      408.33       64.21
      289.76      338.55       41.81
      245.11      388.94       64.11
      314.37      369.68       84.30
      127.40      427.40       27.03
      509.07      333.10       71.35
      479.08      339.46       89.87
      397.96      322.70       74.22
       96.75      495.57       59.03
      167.87      422.53       52.59
      378.83      323.62       69.74
      430.36      301.83       56.86
      531.73      324.47       42.93
      382.91      321.79       69.29
      501.36      295.15       28.60
      163.63      412.10       38.49
      424.69      269.87       20.98
      570.89      354.83       34.71
      313.27      363.48       77.99
      213.54      388.25       44.96
      270.31      409.00      101.30
       77.06      505.76       38.71
      329.06      288.99       14.93
      252.46      422.72      109.09
      355.32      319.62       56.99
      378.71      320.21       66.45
      471.44      303.77       53.91
      568.14      344.53       19.57
      316.65      377.67       92.94
      496.11      337.70       82.59
      202.40      383.16       32.99
      337.93      320.18       49.62
      436.91      309.57       65.45
      595.49      388.70       44.05
      189.60      380.36       22.03
       99.48      508.74       73.62
      398.93      341.51       91.32
      220.22      401.79       62.68
      453.76      297.91       50.91
      214.09      381.72       38.75
      515.87      360.95       97.66
      150.62      439.63       58.86
      458.38      335.32       89.48
      258.59      409.33       93.64
      540.01      356.10       75.68
      544.29      350.23       64.47
      491.21      304.15       46.24
      264.56      381.81       68.37
      287.23      379.44       78.90
      179.24      442.27       82.17
      527.48      330.13       54.69
      583.96      372.74       40.52
      452.28      296.99       50.06
      267.67      351.17       41.08
      340.14      321.20       51.78
      508.66      322.71       59.41
      331.05      302.16       28.25
      607.12      399.98       34.41
      161.13      407.45       31.76
      497.72      321.50       64.24
      373.89      332.48       76.59
      439.63      284.54       36.61
      361.62      349.52       87.21
      153.68      406.58       25.52
      403.21      311.28       63.98
      293.19      346.18       51.07
      589.04      371.53       22.29
       72.73      503.27       30.52
      454.37      279.04       28.39
      160.67      417.25       41.94
      275.51      393.03       85.69
      258.95      386.20       69.38
      395.90      268.46       16.25
      297.96      356.32       63.31
      303.82      355.34       65.60
      129.14      476.31       78.29
      586.47      367.84       21.41
      414.86      334.97       88.33
      610.64      404.77       33.77
      137.81      446.65       55.82
      184.10      431.48       73.10
      501.12      367.22      110.63
      295.89      360.45       66.00
      517.47      315.85       44.46
      596.12      392.13       48.72
      270.01      400.14       90.21
      322.22      315.32       36.90
      156.98      409.85       31.40
      503.34      295.26       27.48
      232.95      398.95       67.15
      244.96      385.54       60.68
      414.34      283.20       34.26
      415.16      331.94       85.77
      239.29      368.31       40.63
      369.06      317.51       60.36
      422.75      315.27       70.75
      478.81      335.95       86.47
      597.36      426.48       97.01
      303.08      331.40       42.46
      225.82      437.42      110.36
      161.37      439.76       66.95
      490.54      301.47       43.16
      173.80      410.34       43.49
      108.51      506.73       83.49
      420.52      349.84      101.85
      368.94      292.17       33.37
      493.95      283.48       18.93
      168.58      398.48       27.14
      529.14      347.95       75.02
      430.36      301.83       56.86
      586.54      386.89       58.68
      158.87      446.77       72.77
      446.78      301.41       55.82
      323.19      339.53       61.13
      300.59      364.46       72.19
      377.49      277.38       21.20
      455.63      322.47       77.54
      557.28      387.43       96.67
      542.13      327.47       35.28
      168.17      395.69       23.84
      462.04      330.45       84.54
       98.56      501.79       66.63
      439.65      350.17      103.46
      291.52      331.26       35.96
      338.01      339.96       68.87
      327.59      328.09       52.36
      136.33      477.44       86.26
       86.86      487.99       39.63
      356.98      295.95       32.88
      122.04      485.44       79.81
      416.75      319.50       74.40
      253.56      386.29       66.35
      176.35      414.55       49.64
      537.81      337.46       54.51
      249.40      415.93       95.96
       85.59      485.98       36.40
      262.74      381.55       67.09
      344.71      319.07       51.76
      337.59      355.30       82.46
       84.86      489.00       37.70
      422.96      280.35       31.76
      120.74      473.92       67.50
      537.52      351.77       72.65
      191.87      447.72       97.61
      198.27      372.49       19.63
       72.68      515.07       38.22
      563.92      361.50       56.50
       98.97      531.03       90.38
      360.51      357.03       93.38
      552.61      378.40       90.51
      586.20      414.79       97.39
      110.67      524.58      100.93
      359.74      354.51       90.88
      149.82      415.88       32.69
      359.60      325.72       64.96
      587.49      411.25       90.78
      253.95      341.37       24.48
       96.28      477.72       43.18
      274.32      400.77       93.52
      573.99      369.99       54.31
      396.39      311.12       62.38
      151.26      410.39       27.84
      326.41      290.31       15.07
      275.93      361.11       55.26
      391.46      341.11       89.25
      327.60      285.10       11.05
      182.10      427.39       67.27
      261.30      407.17       92.84
      193.38      419.47       65.59
      363.47      291.31       30.63
      125.66      480.24       78.55
      560.16      339.69       27.76
      233.33      405.13       73.79
      572.98      366.62       50.77
      582.58      364.38       25.51
      195.36      430.24       78.88
      276.53      328.85       25.74
       82.41      523.88       60.37
      510.31      318.72       53.42
      380.86      279.42       24.09
      334.69      359.33       84.63
      252.70      403.43       83.37
      540.23      325.18       34.30
      355.31      358.04       92.31
      542.91      373.82       93.71
      403.21      311.28       63.98
      337.51      306.79       35.75
      575.51      369.80       51.43
      234.06      424.69       96.93
      469.39      312.99       65.17
      100.58      514.71       79.90
      354.32      305.02       41.25
      217.78      371.28       30.68
      557.28      387.43       96.67
      314.91      357.50       73.35
      151.53      422.57       41.12
      168.65      453.93       88.04
      181.08      385.21       21.43
      188.31      386.32       27.33
      209.69      435.14       94.10
      592.25      429.82      109.02
      160.98      399.68       23.07
      341.51      304.39       35.18
      181.94      444.91       87.09
       79.61      537.87       65.76
      205.07      423.28       76.96
      322.95      327.68       49.51
      587.09      401.22       78.09
      569.98      396.60       94.34
      194.16      380.44       25.04
      288.91      334.94       37.96
      589.35      380.76       43.29
      261.21      329.34       17.99
      540.03      353.12       72.16
      189.14      399.71       41.94
      459.12      273.47       21.42
      557.66      353.18       53.22
      410.92      271.52       21.70
      319.23      369.45       86.34
      304.35      344.99       56.20
      333.09      289.49       17.15
      536.84      360.61       83.47
      491.49      311.76       55.70
      323.63      353.11       73.87
      547.93      382.13       99.20
      306.86      348.38       60.74
      345.79      314.71       47.74
      587.83      394.70       67.92
      495.25      287.31       22.73
      449.24      314.33       69.82
      534.54      354.68       78.46
       94.78      491.81       53.19
       86.61      493.21       43.25
      559.72      351.91       48.49
      211.30      393.80       49.30
      367.92      322.27       64.80
      477.22      288.66       33.21
      259.34      329.11       16.73
      550.58      380.46       94.98
      579.92      364.11       32.94
      400.15      310.91       62.94
      159.64      403.53       26.39
      565.40      341.24       19.36
      419.47      351.06      102.76
      371.28      302.24       45.03
      195.69      439.03       89.43
      182.27      402.99       41.12
      327.01      305.34       29.44
      504.20      357.05       99.09
      106.20      518.01       89.84
      136.83      461.06       69.91
      465.86      340.98       93.79
      386.49      272.01       17.96
      446.36      342.98       97.20
      282.99      333.60       33.43
      257.44      417.77      104.94
      197.05      371.12       17.44
      394.71      345.49       93.86
      550.06      344.10       50.00
      296.37      358.45       64.42
      373.20      342.65       85.42
      395.08      335.78       85.43
      409.93      330.26       83.49
       77.62      511.67       43.76
      453.45      287.08       37.96
      469.49      343.83       95.91
      529.89      343.65       69.33
      562.40      376.09       77.49
      357.82      346.87       83.44
      276.74      366.77       61.04
      281.09      363.65       60.62
      232.63      413.83       82.90
      436.47      348.22      101.64
      476.31      330.71       81.99
      400.15      310.91       62.94
      496.11      309.03       49.97
      211.68      429.83       88.77
      114.29      509.36       92.62
      140.60      468.88       81.42
      225.03      399.80       63.43
      335.89      300.22       28.54
      225.89      397.17       61.22
      116.80      478.67       67.72
      396.76      330.78       81.50
      189.42      413.65       56.92
      247.54      388.58       65.17
      238.67      357.30       29.92
      567.71      387.49       85.54
      387.28      321.63       70.43
      295.75      366.11       71.12
      282.68      339.97       39.19
      226.60      438.37      112.70
      398.09      324.17       75.62
      352.77      345.60       80.41
      274.33      345.09       39.21
      586.99      370.68       27.32
      392.03      298.70       47.60
      286.91      358.91       59.51
      600.02      394.10       43.30
      161.81      421.35       47.21
      428.19      339.46       93.68
      260.71      342.60       29.30
      526.22      303.68       18.41
      273.32      364.47       56.93
      560.31      385.26       90.96
      359.55      323.08       62.30
      516.34      305.81       31.57
      507.70      367.79      108.71
      384.55      300.68       47.72
      356.33      361.72       95.93
      327.42      342.14       65.74
      194.88      446.39       98.13
      219.29      394.72       54.88
      389.55      300.60       49.01
      236.27      370.70       41.13
      595.23      410.01       77.81
      511.68      332.29       68.81
      345.79      314.71       47.74
      549.81      339.78       44.08
      279.05      342.31       39.30
      104.31      519.48       88.63
      374.35      282.80       25.76
      346.25      352.55       83.88
       79.03      536.07       63.55
      362.48      303.68       43.29
      574.06      378.89       66.56
      585.18      366.86       23.36
      184.74      407.13       47.07
      542.75      344.77       59.00
      585.47      400.34       79.31
      544.80      326.22       29.64
      248.40      403.87       81.40
      602.28      421.34       82.01
      419.58      280.05       31.28
       95.55      468.63       34.60
      142.68      488.77      103.91
      511.11      293.08       18.55
      557.29      360.80       63.81
      298.94      340.99       49.39
      222.74      379.51       41.62
      232.75      410.53       79.25
      353.88      341.91       77.58
      369.08      346.54       87.26
      476.16      313.63       63.95
       77.27      515.31       45.82
      412.34      317.44       71.70
      584.55      368.17       29.21
      402.43      275.82       24.84
      301.19      389.80       97.01
      409.87      317.03       70.95
      212.58      409.30       66.18
       92.11      499.11       55.74
      441.15      325.35       81.24
      327.13      364.85       86.14
      594.63      396.07       58.28
      132.19      487.99       92.70
      192.12      433.76       80.89
      322.64      373.05       91.37
      458.76      297.62       49.65
      523.35      299.53       15.37
      371.55      274.29       16.38
       73.90      493.59       25.96
      120.74      473.92       67.50
      328.27      316.13       40.74
      323.51      374.02       92.73
      486.20      322.36       70.17
      437.23      321.37       77.46
      382.06      344.01       89.32
       94.59      476.29       39.92
       82.85      525.30       62.11
      477.41      337.08       87.94
      137.63      418.02       25.55
      327.42      342.14       65.74
      447.08      303.35       57.99
      584.98      422.95      109.93
      353.88      306.40       42.50
       83.75      537.39       72.09
      191.15      401.07       44.60
      332.31      349.54       74.82
      319.39      364.94       82.56
      321.10      343.46       63.83
      436.56      296.48       50.71
      132.82      421.47       25.33
      331.30      358.10       82.03
      195.67      369.94       15.40
      198.62      380.61       28.03
      613.84      407.17       23.90
      147.27      481.53      100.75
      493.82      358.80      104.53
      434.66      336.03       90.99
      263.25      366.93       53.43
      332.31      349.54       74.82
       80.83      488.82       32.01
      182.62      445.95       88.87
      239.54      360.21       33.15
      272.57      379.88       70.99
      378.71      320.21       66.45
      253.96      420.46      106.23
      526.14      322.20       45.28
      397.45      272.70       20.99
      212.91      394.63       51.10
       82.39      531.52       65.91
      181.86      452.94       96.70
      588.01      422.85      105.44
      131.02      431.24       34.26
      492.63      294.03       32.50
      347.29      321.67       55.57
      125.12      467.93       66.00
      115.67      511.92       96.30
      510.97      352.52       91.23
      453.74      329.90       84.88
      323.07      311.04       33.08
       77.27      515.31       45.82
      449.52      298.80       52.58
      325.04      326.46       49.40
      510.18      307.52       38.80
      591.15      376.00       27.45
      139.57      479.23       91.21
      369.06      317.51       60.36
      365.99      333.69       74.91
      417.40      331.85       86.00
      597.34      398.96       57.65
      155.90      412.21       33.17
      431.70      306.79       62.37
       89.27      471.81       29.79
      240.75      372.90       45.92
      368.68      279.66       20.87
      110.55      473.18       55.80
      601.25      410.58       68.38
      364.53      351.64       90.11
      556.97      329.54       14.06
      227.81      377.81       42.97
      183.90      444.68       88.24
       97.44      505.51       68.22
      243.51      353.75       29.55
      558.49      375.79       81.29
      207.85      433.26       90.54
      273.91      347.80       41.49
      366.31      352.31       91.31
       77.27      515.31       45.82
      244.76      384.02       59.09
      529.09      352.71       80.51
      471.20      336.45       88.67
      493.09      300.78       40.95
      582.21      404.41       89.15
