# Supplementary material for: Molecular architecture of glideosome and nuclear F-actin in Plasmodium falciparum
Source: EMBO Rep. 2025 Mar 24;26(8):1984–96. doi: 10.1038/s44319-025-00415-7 (PMC12019134; doi:10.1038/s44319-025-00415-7)
Supplement: Supplementary file 11 — Source data Fig. 3 [file 44319_2025_415_MOESM11_ESM.zip › figure 3/3d/siimc_seg.mod.txt]

      692.09      574.68      115.00
      693.28      576.72      115.00
      695.19      579.99      115.00
      697.58      584.13      115.00
      700.25      588.82      115.00
      702.87      593.47      115.00
      705.19      597.64      115.00
      707.34      601.57      115.00
      709.24      605.06      115.00
      711.14      608.59      115.00
      713.24      612.54      115.00
      715.05      615.98      115.00
      716.97      619.68      115.00
      718.98      623.58      115.00
      721.00      627.57      115.00
      722.96      631.50      115.00
      724.84      635.30      115.00
      726.90      639.52      115.00
      728.94      643.74      115.00
      730.90      647.87      115.00
      732.77      651.87      115.00
      734.60      655.80      115.00
      736.70      660.40      115.00
      738.73      664.90      115.00
      740.57      669.05      115.00
      742.15      672.62      115.00
      743.64      676.05      115.00
      745.29      679.88      115.00
      746.59      682.94      115.00
      747.97      686.20      115.00
      749.63      690.18      115.00
      751.79      695.42      115.00
      754.43      701.91      115.00
      755.95      705.72      115.00
      757.45      709.51      115.00
      759.10      713.72      115.00
      760.89      718.34      115.00
      762.76      723.24      115.00
      764.67      728.31      115.00
      766.58      733.45      115.00
      768.46      738.57      115.00
      770.26      743.57      115.00
      771.94      748.30      115.00
      773.50      752.75      115.00
      774.90      756.79      115.00
      776.12      760.38      115.00
      777.27      763.76      115.00
      779.36      770.02      115.00
      780.15      772.44      115.00
      780.63      773.90      115.00
      781.56      776.75      115.00
      782.70      780.31      115.00
      783.76      783.62      115.00
      784.94      787.37      115.00
      786.25      791.55      115.00
      787.65      796.10      115.00
      788.94      800.32      115.00
      790.34      804.97      115.00
      791.74      809.68      115.00
      793.01      813.99      115.00
      794.06      817.61      115.00
      795.18      821.55      115.00
      796.05      824.60      115.00
      796.98      827.90      115.00
      798.00      831.59      115.00
      798.99      835.18      115.00
      799.72      837.86      115.00
      800.48      840.69      115.00
      801.87      845.95      115.00
      802.89      849.82      115.00
      803.99      854.13      115.00
      805.24      859.05      115.00
      806.58      864.43      115.00
      807.92      869.95      115.00
      809.20      875.30      115.00
      810.37      880.29      115.00
      811.39      884.69      115.00
      812.26      888.51      115.00
      813.41      893.67      115.00
      814.05      896.57      115.00
      814.75      899.81      115.00
      815.69      904.25      115.00
      816.77      909.43      115.00
      817.78      914.38      115.00
      818.54      918.22      115.00
      819.21      921.68      115.00
      819.88      925.25      115.00
      820.70      929.62      115.00
      821.51      934.13      115.00
      822.02      937.04      115.00
      822.44      939.44      115.00
      823.07      943.17      115.00
      824.06      949.23      115.00
      824.69      953.15      115.00
      825.33      957.26      115.00
      826.04      962.02      115.00
      826.78      967.09      115.00
      827.55      972.50      115.00
      828.32      978.13      115.00
      829.09      983.76      115.00
      829.80      989.26      115.00
      830.47      994.42      115.00
      831.05      999.23      115.00
      831.61     1003.60      115.00
      832.11     1007.68      115.00
      832.96     1014.57      115.00
      833.57     1019.62      115.00
      833.99     1023.12      115.00
      834.40     1026.44      115.00
      834.83     1030.05      115.00
      835.20     1033.02      115.00
      835.64     1036.54      115.00
      836.14     1040.57      115.00
      836.72     1045.21      115.00
      837.33     1049.92      115.00
      837.88     1054.14      115.00
      838.34     1057.62      115.00
      838.77     1060.86      115.00
      839.55     1066.58      115.00
      840.08     1070.49      115.00
      840.65     1074.56      115.00
      841.29     1079.14      115.00
      842.01     1084.18      115.00
      842.75     1089.42      115.00
      843.51     1094.70      115.00
      844.25     1099.85      115.00
      844.94     1104.58      115.00
      845.57     1108.94      115.00
      846.14     1112.98      115.00
      847.03     1119.27      115.00
      847.74     1124.43      115.00
      848.29     1128.53      115.00
      848.77     1132.17      115.00
      849.16     1135.15      115.00
      849.47     1137.61      115.00
      850.12     1142.74      115.00
      850.58     1146.49      115.00
      851.08     1150.63      115.00
      851.64     1155.43      115.00
      852.22     1160.62      115.00
      852.81     1166.08      115.00
      853.40     1171.53      115.00
      853.94     1176.66      115.00
      854.42     1181.40      115.00
      854.84     1185.57      115.00
      855.22     1189.29      115.00
      855.80     1195.24      115.00
      856.03     1197.62      115.00
      856.30     1200.36      115.00
      856.69     1204.33      115.00
      857.17     1209.23      115.00
      857.56     1213.37      115.00
      857.91     1216.98      115.00
      858.20     1219.96      115.00
      858.60     1224.00      115.00
      859.21     1230.24      115.00
      859.62     1234.33      115.00
      860.07     1238.74      115.00
      860.58     1243.69      115.00
      861.14     1249.07      115.00
      861.73     1254.52      115.00
      862.32     1259.78      115.00
      862.86     1264.67      115.00
      863.35     1268.95      115.00
      863.81     1272.65      115.00
      864.45     1278.12      115.00
      864.81     1280.94      115.00
      865.19     1284.27      115.00
      865.72     1288.44      115.00
      866.21     1292.28      115.00
      866.76     1296.77      115.00
      867.30     1301.11      115.00
      867.75     1304.66      115.00
      868.08     1307.79      115.00
      868.43     1310.43      115.00
      868.94     1314.74      115.00
      869.36     1318.91      115.00
      869.84     1323.61      115.00
      870.42     1329.27      115.00
      870.87     1334.82      115.00
      871.20     1340.04      115.00
      871.50     1344.68      115.00
      871.63     1348.08      115.00
      871.72     1351.30      115.00
      871.81     1354.78      115.00
      871.84     1359.07      115.00
      871.82     1363.77      115.00
      871.72     1368.05      115.00
      871.51     1372.63      115.00
      871.23     1376.81      115.00
      870.93     1380.47      115.00
      870.55     1384.19      115.00
      870.14     1387.44      115.00
      869.70     1390.68      115.00
      869.03     1394.74      115.00
      868.35     1398.62      115.00
      867.45     1403.09      115.00
      866.43     1407.50      115.00
      865.49     1411.28      115.00
      864.38     1415.29      115.00
      863.29     1418.89      115.00
      862.05     1422.64      115.00
      860.61     1426.69      115.00
      859.20     1430.40      115.00
      857.86     1433.68      115.00
      856.45     1436.91      115.00
      854.86     1440.37      115.00
      852.96     1444.28      115.00
      850.98     1448.07      115.00
      849.03     1451.60      115.00
      847.08     1454.95      115.00
      845.22     1457.99      115.00
      843.18     1461.18      115.00
      840.98     1464.45      115.00
      838.67     1467.72      115.00
      836.05     1471.23      115.00
      833.52     1474.44      115.00
      830.69     1477.84      115.00
      828.08     1480.84      115.00
      825.31     1483.84      115.00
      822.53     1486.71      115.00
      819.79     1489.40      115.00
      816.98     1492.03      115.00
      813.85     1494.81      115.00
      810.47     1497.65      115.00
      806.84     1500.51      115.00
      803.07     1503.29      115.00
      799.52     1505.76      115.00
      796.03     1508.04      115.00
      792.81     1510.03      115.00
      789.26     1512.10      115.00
      785.96     1513.92      115.00
      782.26     1515.88      115.00
      778.88     1517.53      115.00
      775.17     1519.24      115.00
      771.32     1520.90      115.00
      767.79     1522.32      115.00
      763.79     1523.83      115.00
      760.02     1525.17      115.00
      756.41     1526.38      115.00
      752.64     1527.55      115.00
      748.93     1528.73      115.00
      744.96     1529.82      115.00
      741.15     1530.79      115.00
      737.14     1531.75      115.00
      733.48     1532.62      115.00
      729.81     1533.39      115.00
      725.01     1534.28      115.00
      720.55     1535.13      115.00
      715.27     1536.04      115.00
      709.99     1536.91      115.00
      705.86     1537.58      115.00
      702.09     1538.11      115.00
      698.51     1538.59      115.00
      694.05     1539.19      115.00
      688.95     1539.84      115.00
      683.45     1540.55      115.00
      678.14     1541.24      115.00
      673.65     1541.78      115.00
      670.43     1542.18      115.00
      667.46     1542.55      115.00
      664.53     1542.91      115.00
      660.65     1543.37      115.00
      656.07     1543.92      115.00
      651.05     1544.51      115.00
      645.79     1545.12      115.00
      640.56     1545.76      115.00
      635.73     1546.24      115.00
      631.36     1546.76      115.00
      627.37     1547.16      115.00
      621.26     1547.67      115.00
      617.01     1547.99      115.00
      613.78     1548.21      115.00
      611.94     1548.29      115.00
      608.62     1548.47      115.00
      604.86     1548.64      115.00
      600.15     1548.84      115.00
      594.86     1548.93      115.00
      589.72     1548.94      115.00
      584.95     1548.88      115.00
      580.78     1548.70      115.00
      575.59     1548.43      115.00
      571.54     1548.10      115.00
      567.51     1547.73      115.00
      563.02     1547.21      115.00
      558.99     1546.70      115.00
      555.37     1546.15      115.00
      551.29     1545.46      115.00
      547.13     1544.67      115.00
      542.24     1543.61      115.00
      537.38     1542.43      115.00
      533.28     1541.35      115.00
      529.33     1540.21      115.00
      526.36     1539.29      115.00
      523.43     1538.33      115.00
      519.38     1536.91      115.00
      515.75     1535.56      115.00
      511.57     1533.90      115.00
      507.11     1532.02      115.00
      503.06     1530.18      115.00
      499.87     1528.66      115.00
      496.73     1527.07      115.00
      493.45     1525.35      115.00
      489.52     1523.17      115.00
      485.57     1520.85      115.00
      482.21     1518.78      115.00
      478.83     1516.59      115.00
      475.88     1514.57      115.00
      472.84     1512.38      115.00
      469.55     1509.92      115.00
      466.37     1507.35      115.00
      463.22     1504.71      115.00
      460.16     1502.03      115.00
      457.46     1499.47      115.00
      454.69     1496.72      115.00
      451.86     1493.76      115.00
      448.87     1490.48      115.00
      445.79     1486.78      115.00
      443.09     1483.33      115.00
      440.61     1479.92      115.00
      438.60     1477.00      115.00
      436.79     1474.23      115.00
      434.98     1471.28      115.00
      433.03     1467.88      115.00
      431.00     1464.15      115.00
      428.99     1460.11      115.00
      427.28     1456.40      115.00
      425.83     1453.06      115.00
      424.81     1450.58      115.00
      423.47     1447.00      115.00
      422.41     1443.90      115.00
      421.23     1440.18      115.00
      419.55     1434.27      115.00
      418.56     1430.37      115.00
      417.52     1426.27      115.00
      416.48     1421.42      115.00
      415.54     1416.09      115.00
      414.68     1410.96      115.00
      414.09     1405.79      115.00
      413.18     1400.23      115.00
      412.61     1395.60      115.00
      412.07     1391.51      115.00
      411.35     1386.56      115.00
      410.77     1382.37      115.00
      410.21     1379.00      115.00
      409.69     1375.54      115.00
      409.11     1371.33      115.00
      408.42     1366.67      115.00
      407.54     1361.62      115.00
      406.50     1356.28      115.00
      405.39     1351.02      115.00
      404.40     1346.58      115.00
      403.66     1343.31      115.00
      402.85     1339.97      115.00
      402.03     1336.68      115.00
      401.11     1333.12      115.00
      399.93     1328.72      115.00
      398.68     1324.24      115.00
      397.40     1319.90      115.00
      396.06     1315.49      115.00
      394.78     1311.42      115.00
      393.58     1307.73      115.00
      392.36     1304.04      115.00
      391.01     1300.10      115.00
      389.66     1296.26      115.00
      388.22     1292.25      115.00
      386.70     1288.12      115.00
      385.16     1284.01      115.00
      383.67     1280.12      115.00
      382.21     1276.35      115.00
      380.71     1272.55      115.00
      379.21     1268.78      115.00
      377.44     1264.43      115.00
      375.73     1260.24      115.00
      374.03     1256.16      115.00
      372.34     1252.12      115.00
      370.76     1248.34      115.00
      369.33     1244.91      115.00
      367.63     1241.07      115.00
      365.85     1236.97      115.00
      364.24     1233.30      115.00
      362.44     1229.29      115.00
      360.59     1225.27      115.00
      358.85     1221.66      115.00
      357.34     1218.56      115.00
      355.30     1214.50      115.00
      353.19     1210.47      115.00
      350.73     1205.95      115.00
      347.89     1200.95      115.00
      344.94     1196.15      115.00
      342.00     1191.56      115.00
      339.32     1187.58      115.00
      336.28     1183.25      115.00
      333.84     1179.91      115.00
      331.52     1176.83      115.00
      329.09     1173.66      115.00
      326.75     1170.72      115.00
      324.32     1167.71      115.00
      321.56     1164.35      115.00
      318.84     1161.16      115.00
      316.20     1158.02      115.00
      313.66     1155.16      115.00
      311.27     1152.49      115.00
      308.12     1148.89      115.00
      305.52     1145.99      115.00
      302.59     1142.78      115.00
      299.32     1139.19      115.00
      296.00     1135.55      115.00
      293.25     1132.55      115.00
      290.86     1129.94      115.00
      288.03     1126.83      115.00
      285.28     1123.81      115.00
      282.19     1120.42      115.00
      280.21     1118.25      115.00
      278.02     1115.80      115.00
      274.11     1111.43      115.00
      271.33     1108.29      115.00
      268.37     1104.93      115.00
      265.09     1101.16      115.00
      261.51     1097.00      115.00
      257.82     1092.66      115.00
      254.23     1088.37      115.00
      250.90     1084.37      115.00
      247.94     1080.78      115.00
      245.18     1077.43      115.00
      241.44     1072.86      115.00
      238.53     1069.27      115.00
      236.21     1066.43      115.00
      233.81     1063.46      115.00
      230.69     1059.62      115.00
      227.70     1055.91      115.00
      225.06     1052.64      115.00
      222.76     1049.79      115.00
      219.56     1045.81      115.00
      217.00     1042.61      115.00
      214.18     1039.08      115.00
      210.91     1034.97      115.00
      207.50     1030.68      115.00
      204.33     1026.62      115.00
      201.52     1022.98      115.00
      199.12     1019.84      115.00
      195.89     1015.57      115.00
      193.93     1012.91      115.00
      191.83     1010.08      115.00
      189.44     1006.79      115.00
      187.17     1003.64      115.00
      184.69     1000.15      115.00
      181.98      996.29      115.00
      179.74      993.05      115.00
      177.43      989.67      115.00
      174.95      985.98      115.00
      172.26      981.93      115.00
      169.99      978.50      115.00
      167.52      974.71      115.00
      164.94      970.70      115.00
      162.44      966.77      115.00
      160.12      963.09      115.00
      158.04      959.74      115.00
      155.43      955.52      115.00
      153.30      952.04      115.00
      151.18      948.54      115.00
      149.21      945.27      115.00
      147.12      941.73      115.00
      145.16      938.38      115.00
      143.43      935.31      115.00
      141.41      931.76      115.00
      139.58      928.47      115.00
      138.08      925.77      115.00
      136.50      922.85      115.00
      134.31      918.71      115.00
      132.54      915.25      115.00
      130.62      911.46      115.00
      128.53      907.26      115.00
      126.36      902.74      115.00
      124.23      898.13      115.00
      122.24      893.69      115.00
      120.47      889.61      115.00
      118.66      885.31      115.00
      116.88      880.91      115.00
      115.17      876.56      115.00
      113.62      872.48      115.00
      112.25      868.75      115.00
      111.05      865.40      115.00
      109.50      860.96      115.00
      108.43      857.76      115.00
      107.33      854.44      115.00
      106.09      850.52      115.00
      104.77      846.22      115.00
      103.33      841.42      115.00
      102.15      837.32      115.00
      100.93      832.87      115.00
       99.69      828.24      115.00
       98.56      823.91      115.00
       97.62      820.20      115.00
       96.64      816.16      115.00
       95.55      811.55      115.00
       94.74      808.04      115.00
       93.93      804.40      115.00
       93.03      800.23      115.00
       92.02      795.40      115.00
       90.88      789.86      115.00
       89.67      783.77      115.00
       88.87      779.56      115.00
       88.06      775.19      115.00
       87.19      770.39      115.00
       86.29      765.19      115.00
       85.37      759.82      115.00
       84.50      754.38      115.00
       83.67      749.01      115.00
       82.92      743.92      115.00
       82.25      739.10      115.00
       81.68      734.81      115.00
       81.24      731.05      115.00
       80.83      727.62      115.00
       80.31      722.92      115.00
       80.07      720.61      115.00
       79.77      717.67      115.00
       79.43      713.98      115.00
       79.08      709.82      115.00
       78.74      705.32      115.00
       78.43      700.44      115.00
       78.16      695.49      115.00
       77.96      691.14      115.00
       77.80      686.33      115.00
       77.70      681.15      115.00
       77.69      675.94      115.00
       77.72      670.94      115.00
       77.84      666.34      115.00
       78.00      662.36      115.00
       78.16      659.11      115.00
       78.40      655.15      115.00
       78.69      651.31      115.00
       79.10      646.59      115.00
       79.62      641.70      115.00
       80.13      637.39      115.00
       80.78      632.63      115.00
       81.41      628.40      115.00
       81.93      625.22      115.00
       82.55      621.71      115.00
       83.63      616.10      115.00
       84.42      612.30      115.00
       85.33      608.19      115.00
       86.44      603.56      115.00
       87.73      598.55      115.00
       89.12      593.49      115.00
       90.58      588.65      115.00
       92.00      584.22      115.00
       93.28      580.43      115.00
       94.46      577.13      115.00
       96.11      572.70      115.00
       97.23      569.89      115.00
       98.72      566.27      115.00
      100.61      561.90      115.00
      102.68      557.39      115.00
      104.65      553.33      115.00
      106.76      549.20      115.00
      108.75      545.50      115.00
      110.82      541.80      115.00
      112.74      538.52      115.00
      114.82      535.11      115.00
      116.81      531.96      115.00
      118.62      529.22      115.00
      120.61      526.28      115.00
      122.56      523.52      115.00
      124.72      520.57      115.00
      127.35      517.11      115.00
      130.04      513.72      115.00
      132.84      510.34      115.00
      135.74      507.00      115.00
      138.43      504.00      115.00
      141.27      501.00      115.00
      144.05      498.12      115.00
      146.75      495.44      115.00
      149.67      492.63      115.00
      152.71      489.81      115.00
      155.83      487.02      115.00
      158.92      484.33      115.00
      161.74      481.97      115.00
      164.60      479.65      115.00
      167.72      477.17      115.00
      171.18      474.49      115.00
      175.03      471.61      115.00
      178.61      469.00      115.00
      182.14      466.52      115.00
      185.33      464.32      115.00
      187.48      462.82      115.00
      189.80      461.27      115.00
      193.55      458.80      115.00
      196.68      456.80      115.00
      200.27      454.54      115.00
      204.32      452.04      115.00
      208.64      449.47      115.00
      212.80      447.01      115.00
      216.71      444.75      115.00
      220.24      442.75      115.00
      224.43      440.40      115.00
      227.94      438.46      115.00
      230.84      436.88      115.00
      233.42      435.47      115.00
      236.38      433.87      115.00
      239.31      432.33      115.00
      242.77      430.51      115.00
      246.73      428.44      115.00
      250.49      426.51      115.00
      254.24      424.59      115.00
      258.47      422.46      115.00
      262.42      420.48      115.00
      266.95      418.25      115.00
      271.46      416.05      115.00
      275.34      414.18      115.00
      279.42      412.23      115.00
      282.78      410.65      115.00
      286.56      408.89      115.00
      290.35      407.14      115.00
      293.49      405.71      115.00
      297.90      403.73      115.00
      301.25      402.24      115.00
      304.94      400.64      115.00
      309.06      398.86      115.00
      313.51      396.98      115.00
      317.97      395.14      115.00
      322.24      393.40      115.00
      326.51      391.71      115.00
      330.85      390.02      115.00
      335.27      388.34      115.00
      339.62      386.73      115.00
      343.75      385.25      115.00
      347.67      383.87      115.00
      352.50      382.23      115.00
      357.04      380.73      115.00
      361.16      379.41      115.00
      364.87      378.26      115.00
      368.98      377.03      115.00
      372.53      375.98      115.00
      375.25      375.22      115.00
      378.02      374.47      115.00
      381.90      373.43      115.00
      386.34      372.30      115.00
      389.58      371.52      115.00
      394.44      370.37      115.00
      398.14      369.58      115.00
      402.39      368.69      115.00
      407.15      367.75      115.00
      412.21      366.88      115.00
      417.01      366.12      115.00
      421.16      365.55      115.00
      424.80      365.10      115.00
      428.49      364.69      115.00
      431.34      364.46      115.00
      435.21      364.12      115.00
      439.83      363.84      115.00
      444.68      363.62      115.00
      449.18      363.52      115.00
      454.01      363.59      115.00
      458.48      363.68      115.00
      462.58      363.91      115.00
      466.51      364.25      115.00
      470.09      364.61      115.00
      473.36      365.01      115.00
      476.72      365.51      115.00
      480.26      366.10      115.00
      484.07      366.83      115.00
      488.34      367.76      115.00
      492.28      368.73      115.00
      496.38      369.85      115.00
      499.96      370.93      115.00
      503.25      372.00      115.00
      506.41      373.12      115.00
      509.76      374.37      115.00
      513.18      375.74      115.00
      516.25      377.03      115.00
      519.95      378.70      115.00
      523.18      380.23      115.00
      526.66      381.99      115.00
      530.20      383.88      115.00
      533.23      385.59      115.00
      536.11      387.30      115.00
      539.30      389.26      115.00
      542.88      391.54      115.00
      547.03      394.34      115.00
      551.24      397.29      115.00
      554.92      400.00      115.00
      558.34      402.63      115.00
      561.22      404.94      115.00
      563.83      407.06      115.00
      566.40      409.25      115.00
      569.72      412.12      115.00
      572.60      414.74      115.00
      576.00      417.85      115.00
      579.70      421.35      115.00
      583.07      424.64      115.00
      585.69      427.27      115.00
      587.79      429.43      115.00
      590.76      432.54      115.00
      593.25      435.18      115.00
      596.08      438.27      115.00
      599.36      441.93      115.00
      602.91      445.97      115.00
      606.38      450.05      115.00
      609.62      453.92      115.00
      612.53      457.50      115.00
      615.11      460.69      115.00
      618.70      465.26      115.00
      621.26      468.55      115.00
      623.55      471.55      115.00
      625.82      474.55      115.00
      628.21      477.76      115.00
      631.45      482.17      115.00
      633.76      485.34      115.00
      636.10      488.58      115.00
      638.65      492.17      115.00
      641.43      496.12      115.00
      644.45      500.44      115.00
      647.70      505.14      115.00
      651.06      510.09      115.00
      653.56      513.76      115.00
      656.13      517.61      115.00
      658.90      521.76      115.00
      661.84      526.21      115.00
      664.84      530.80      115.00
      667.85      535.43      115.00
      670.79      540.01      115.00
      673.59      544.42      115.00
      676.17      548.51      115.00
      678.52      552.27      115.00
      680.60      555.62      115.00
      682.52      558.75      115.00
      686.04      564.54      115.00
      687.38      566.76      115.00
      691.52      573.72      115.00
      708.18      593.89      105.00
      713.89      604.55      105.00
      721.34      619.03      105.00
      728.44      633.48      105.00
      740.08      658.71      105.00
      748.42      677.95      105.00
      753.07      689.17      105.00
      763.59      715.83      105.00
      777.07      752.73      105.00
      781.35      765.25      105.00
      784.77      775.60      105.00
      792.99      801.83      105.00
      797.74      818.01      105.00
      799.22      823.19      105.00
      800.97      829.46      105.00
      805.39      845.77      105.00
      811.03      868.08      105.00
      816.44      891.39      105.00
      819.12      904.04      105.00
      821.62      916.85      105.00
      825.09      937.00      105.00
      838.86     1035.23      105.00
      839.20     1037.77      105.00
      840.43     1046.82      105.00
      840.88     1050.16      105.00
      842.42     1061.65      105.00
      846.15     1089.51      105.00
      849.07     1111.50      105.00
      850.87     1125.85      105.00
      851.68     1132.53      105.00
      853.48     1147.95      105.00
      857.47     1185.92      105.00
      858.55     1196.77      105.00
      860.30     1214.29      105.00
      861.04     1221.54      105.00
      864.04     1249.98      105.00
      866.67     1273.35      105.00
      868.34     1288.89      105.00
      870.29     1308.76      105.00
      871.31     1320.85      105.00
      872.35     1347.73      105.00
      872.37     1350.59      105.00
      871.82     1367.72      105.00
      870.85     1379.93      105.00
      870.02     1387.21      105.00
      868.85     1395.11      105.00
      866.09     1408.52      105.00
      864.48     1414.66      105.00
      858.84     1431.34      105.00
      856.54     1436.69      105.00
      848.97     1451.14      105.00
      845.09     1457.20      105.00
      838.19     1466.43      105.00
      832.70     1472.76      105.00
      826.45     1479.14      105.00
      820.49     1484.49      105.00
      814.97     1489.03      105.00
      808.32     1493.97      105.00
      800.57     1499.13      105.00
      793.33     1503.48      105.00
      786.56     1507.18      105.00
      776.25     1512.20      105.00
      768.92     1515.36      105.00
      757.67     1519.58      105.00
      750.81     1521.86      105.00
      739.42     1525.12      105.00
      732.09     1526.94      105.00
      723.56     1528.79      105.00
      704.79     1532.27      105.00
      701.51     1532.80      105.00
      669.96     1537.18      105.00
      666.63     1537.60      105.00
      623.42     1542.61      105.00
      616.30     1543.17      105.00
      612.67     1543.40      105.00
      599.61     1544.02      105.00
      586.65     1544.15      105.00
      573.66     1543.61      105.00
      562.73     1542.52      105.00
      555.81     1541.54      105.00
      547.79     1540.09      105.00
      531.21     1536.02      105.00
      524.86     1534.06      105.00
      509.04     1528.11      105.00
      502.14     1525.01      105.00
      495.59     1521.78      105.00
      484.15     1515.34      105.00
      478.02     1511.41      105.00
      468.31     1504.51      105.00
      459.21     1496.99      105.00
      453.58     1491.72      105.00
      441.71     1478.74      105.00
      437.55     1473.38      105.00
      433.33     1467.37      105.00
      426.28     1455.66      105.00
      424.61     1452.55      105.00
      420.88     1444.91      105.00
      417.71     1437.48      105.00
      415.31     1431.22      105.00
      409.26     1411.49      105.00
      406.32     1399.80      105.00
      398.83     1365.05      105.00
      395.70     1351.41      105.00
      391.41     1334.51      105.00
      389.45     1327.29      105.00
      387.43     1320.02      105.00
      374.24     1276.34      105.00
      371.67     1268.35      105.00
      368.63     1259.13      105.00
      361.18     1238.63      105.00
      357.69     1230.07      105.00
      352.68     1218.89      105.00
      348.72     1210.85      105.00
      344.32     1202.72      105.00
      337.32     1191.16      105.00
      332.36     1183.83      105.00
      327.15     1176.73      105.00
      319.30     1166.92      105.00
      313.86     1160.63      105.00
      308.59     1154.92      105.00
      303.12     1149.16      105.00
      286.39     1132.52      105.00
      284.04     1130.20      105.00
      281.98     1128.17      105.00
      264.79     1111.22      105.00
      259.20     1105.59      105.00
      235.23     1079.83      105.00
      229.86     1073.63      105.00
      225.04     1067.94      105.00
      217.24     1058.52      105.00
      208.81     1047.97      105.00
      191.85     1025.52      105.00
      189.43     1022.19      105.00
      178.63     1006.89      105.00
      170.16      994.32      105.00
      164.54      985.66      105.00
      153.13      967.26      105.00
      148.49      959.43      105.00
      136.99      938.69      105.00
      133.53      932.01      105.00
      127.79      920.53      105.00
      110.32      880.75      105.00
      107.34      872.91      105.00
      105.91      868.96      105.00
      102.96      860.51      105.00
       97.79      844.21      105.00
       94.85      833.59      105.00
       93.41      827.96      105.00
       91.26      819.07      105.00
       87.85      803.70      105.00
       80.52      763.17      105.00
       78.10      746.55      105.00
       76.74      735.72      105.00
       75.93      728.36      105.00
       73.82      702.29      105.00
       73.17      674.83      105.00
       73.31      668.62      105.00
       73.54      662.46      105.00
       75.89      637.73      105.00
       77.67      626.07      105.00
       88.91      578.45      105.00
       89.76      575.80      105.00
       92.33      568.42      105.00
       98.99      551.69      105.00
      104.56      540.27      105.00
      110.69      529.60      105.00
      114.55      523.55      105.00
      118.53      517.74      105.00
      126.64      507.10      105.00
      132.36      500.45      105.00
      137.62      494.76      105.00
      142.92      489.49      105.00
      152.18      481.13      105.00
      158.01      476.35      105.00
      171.32      466.46      105.00
      176.29      463.02      105.00
      204.25      446.03      105.00
      221.79      436.42      105.00
      234.63      429.63      105.00
      254.96      419.18      105.00
      265.22      413.97      105.00
      271.81      410.65      105.00
      283.50      404.83      105.00
      290.96      401.19      105.00
      311.51      391.48      105.00
      362.17      369.72      105.00
      368.75      367.29      105.00
      409.38      355.72      105.00
      415.72      354.64      105.00
      434.63      352.41      105.00
      442.21      352.07      105.00
      455.76      352.36      105.00
      463.29      353.05      105.00
      466.39      353.44      105.00
      477.39      355.24      105.00
      485.26      357.02      105.00
      500.76      361.76      105.00
      507.51      364.35      105.00
      521.73      370.91      105.00
      529.21      374.95      105.00
      537.18      379.78      105.00
      547.05      386.46      105.00
      560.15      396.50      105.00
      566.59      401.92      105.00
      580.24      414.58      105.00
      586.23      420.60      105.00
      592.49      427.18      105.00
      598.36      433.63      105.00
      620.17      459.97      105.00
      628.67      471.20      105.00
      631.82      475.49      105.00
      665.68      524.34      105.00
      687.58      558.38      105.00
      699.21      577.95      105.00
      699.78      568.82       90.00
      706.76      581.28       90.00
      712.75      592.53       90.00
      722.69      612.16       90.00
      728.25      623.66       90.00
      745.15      661.47       90.00
      769.45      721.49       90.00
      776.22      739.55       90.00
      779.57      748.88       90.00
      783.27      759.51       90.00
      796.56      800.70       90.00
      800.28      813.15       90.00
      802.25      819.89       90.00
      806.85      836.26       90.00
      814.18      864.48       90.00
      818.56      882.70       90.00
      821.10      894.14       90.00
      823.34      904.75       90.00
      825.66      916.51       90.00
      835.42      974.12       90.00
      842.20     1020.53       90.00
      842.51     1022.75       90.00
      843.56     1030.28       90.00
      844.82     1039.27       90.00
      850.69     1080.98       90.00
      853.81     1103.23       90.00
      854.98     1111.83       90.00
      856.18     1120.81       90.00
      857.74     1132.75       90.00
      864.35     1187.18       90.00
      866.31     1203.71       90.00
      866.78     1207.62       90.00
      869.55     1230.66       90.00
      873.20     1259.76       90.00
      875.64     1278.28       90.00
      878.75     1301.42       90.00
      883.49     1336.13       90.00
      884.53     1344.03       90.00
      885.14     1348.62       90.00
      886.65     1361.09       90.00
      888.10     1374.26       90.00
      888.80     1383.42       90.00
      889.02     1392.70       90.00
      888.14     1406.79       90.00
      886.49     1415.06       90.00
      882.00     1428.56       90.00
      878.72     1435.21       90.00
      872.54     1444.81       90.00
      863.31     1455.46       90.00
      856.60     1461.67       90.00
      846.36     1469.90       90.00
      834.16     1478.59       90.00
      826.54     1483.50       90.00
      819.11     1488.01       90.00
      810.85     1492.67       90.00
      801.94     1497.32       90.00
      793.82     1501.25       90.00
      786.25     1504.66       90.00
      775.19     1509.21       90.00
      767.23     1512.18       90.00
      755.56     1516.07       90.00
      748.14     1518.29       90.00
      736.29     1521.40       90.00
      728.54     1523.18       90.00
      714.59     1525.96       90.00
      702.47     1528.02       90.00
      696.00     1529.05       90.00
      665.08     1533.43       90.00
      662.92     1533.72       90.00
      644.82     1536.02       90.00
      621.52     1538.58       90.00
      614.33     1539.18       90.00
      607.22     1539.62       90.00
      595.00     1540.11       90.00
      581.30     1540.07       90.00
      568.29     1539.28       90.00
      557.22     1537.94       90.00
      550.53     1536.83       90.00
      532.80     1532.79       90.00
      525.42     1530.62       90.00
      510.96     1525.49       90.00
      499.24     1520.45       90.00
      492.30     1517.11       90.00
      480.79     1510.89       90.00
      473.71     1506.62       90.00
      467.32     1502.47       90.00
      457.00     1495.03       90.00
      450.87     1490.11       90.00
      444.77     1484.81       90.00
      435.64     1475.90       90.00
      428.53     1467.93       90.00
      423.98     1462.24       90.00
      414.24     1448.05       90.00
      410.57     1441.73       90.00
      403.09     1426.48       90.00
      398.56     1415.30       90.00
      395.76     1407.37       90.00
      384.79     1369.41       90.00
      380.79     1354.34       90.00
      378.08     1344.24       90.00
      375.18     1333.46       90.00
      370.29     1315.60       90.00
      367.87     1306.98       90.00
      365.30     1297.93       90.00
      353.12     1257.62       90.00
      347.66     1243.11       90.00
      346.47     1240.16       90.00
      345.02     1236.74       90.00
      344.61     1235.79       90.00
      341.25     1228.19       90.00
      335.29     1216.21       90.00
      333.60     1213.11       90.00
      329.28     1205.70       90.00
      324.76     1198.55       90.00
      320.35     1192.10       90.00
      315.28     1185.26       90.00
      312.80     1182.15       90.00
      308.00     1176.27       90.00
      303.42     1170.88       90.00
      298.56     1165.56       90.00
      293.22     1159.81       90.00
      285.83     1152.41       90.00
      272.37     1139.25       90.00
      266.47     1133.49       90.00
      258.61     1125.74       90.00
      247.14     1113.98       90.00
      242.82     1109.38       90.00
      221.82     1085.27       90.00
      216.49     1078.69       90.00
      208.62     1068.66       90.00
      203.11     1061.41       90.00
      195.05     1050.46       90.00
      186.73     1038.65       90.00
      179.49     1028.04       90.00
      175.42     1021.91       90.00
      165.82     1006.95       90.00
      156.42      991.55       90.00
      143.53      969.11       90.00
      130.40      944.53       90.00
      124.56      932.64       90.00
      121.28      925.58       90.00
      116.36      914.60       90.00
       96.92      865.36       90.00
       94.53      858.31       90.00
       90.74      846.32       90.00
       84.91      824.99       90.00
       83.09      817.16       90.00
       77.51      789.83       90.00
       72.42      758.75       90.00
       69.67      737.21       90.00
       68.21      722.17       90.00
       67.41      712.16       90.00
       66.03      669.41       90.00
       66.32      659.37       90.00
       66.43      657.07       90.00
       68.71      631.70       90.00
       70.48      619.77       90.00
       79.84      578.19       90.00
       82.18      570.60       90.00
       84.97      562.42       90.00
       89.52      550.41       90.00
       94.77      538.65       90.00
      100.43      527.84       90.00
      106.24      518.08       90.00
      110.36      511.79       90.00
      118.12      501.20       90.00
      123.49      494.67       90.00
      131.51      485.92       90.00
      136.90      480.63       90.00
      146.46      472.12       90.00
      152.47      467.24       90.00
      164.88      458.13       90.00
      171.24      453.88       90.00
      182.76      446.77       90.00
      194.68      440.01       90.00
      206.78      433.47       90.00
      214.90      429.16       90.00
      230.16      421.13       90.00
      249.67      410.89       90.00
      259.99      405.39       90.00
      266.60      401.83       90.00
      274.18      397.74       90.00
      284.61      392.12       90.00
      304.40      381.50       90.00
      352.47      356.91       90.00
      360.93      353.13       90.00
      378.06      346.39       90.00
      394.51      341.25       90.00
      401.05      339.61       90.00
      411.61      337.48       90.00
      423.02      335.81       90.00
      430.55      335.15       90.00
      444.39      334.88       90.00
      452.88      335.33       90.00
      460.22      336.09       90.00
      472.11      338.07       90.00
      479.69      339.81       90.00
      495.56      344.76       90.00
      502.77      347.61       90.00
      514.41      353.03       90.00
      521.62      356.89       90.00
      527.94      360.62       90.00
      538.00      367.13       90.00
      551.08      376.76       90.00
      560.86      384.84       90.00
      571.87      394.84       90.00
      582.14      404.97       90.00
      590.60      413.88       90.00
      596.22      420.06       90.00
      604.97      430.11       90.00
      621.25      450.32       90.00
      624.64      454.78       90.00
      628.34      459.79       90.00
      635.12      469.21       90.00
      685.47      545.01       90.00
      697.12      564.22       90.00
      699.75      559.75       15.00
      701.82      564.01       15.00
      704.07      568.66       15.00
      706.31      573.34       15.00
      708.38      577.71       15.00
      710.27      581.70       15.00
      712.24      585.90       15.00
      713.88      589.44       15.00
      715.59      593.14       15.00
      717.76      597.84       15.00
      719.47      601.60       15.00
      721.33      605.71       15.00
      723.37      610.22       15.00
      725.49      614.97       15.00
      727.59      619.68       15.00
      729.51      624.04       15.00
      731.22      627.94       15.00
      732.67      631.26       15.00
      734.27      634.95       15.00
      735.17      637.05       15.00
      736.88      641.02       15.00
      738.32      644.39       15.00
      739.95      648.22       15.00
      741.79      652.59       15.00
      743.79      657.37       15.00
      745.83      662.26       15.00
      747.79      667.01       15.00
      749.61      671.44       15.00
      751.19      675.34       15.00
      752.50      678.56       15.00
      753.63      681.36       15.00
      754.09      682.50       15.00
      756.44      688.37       15.00
      757.81      691.83       15.00
      759.15      695.23       15.00
      760.68      699.13       15.00
      762.36      703.42       15.00
      764.19      708.13       15.00
      766.11      713.11       15.00
      768.10      718.30       15.00
      770.13      723.62       15.00
      772.16      728.98       15.00
      774.17      734.32       15.00
      776.12      739.56       15.00
      778.00      744.61       15.00
      779.74      749.35       15.00
      781.37      753.81       15.00
      782.84      757.86       15.00
      784.14      761.47       15.00
      785.42      765.03       15.00
      787.93      772.13       15.00
      789.34      776.13       15.00
      789.96      777.90       15.00
      790.58      779.69       15.00
      791.61      782.66       15.00
      792.43      785.02       15.00
      793.30      787.58       15.00
      794.23      790.31       15.00
      795.09      792.82       15.00
      796.42      796.77       15.00
      797.63      800.41       15.00
      799.04      804.66       15.00
      800.59      809.40       15.00
      802.02      813.82       15.00
      803.23      817.62       15.00
      804.51      821.65       15.00
      805.49      824.79       15.00
      806.42      827.80       15.00
      807.31      830.69       15.00
      808.26      833.85       15.00
      809.58      838.24       15.00
      810.65      841.85       15.00
      811.78      845.71       15.00
      813.02      850.01       15.00
      814.34      854.68       15.00
      815.76      859.78       15.00
      817.20      865.04       15.00
      818.33      869.25       15.00
      819.50      873.63       15.00
      820.74      878.35       15.00
      822.00      883.21       15.00
      823.27      888.13       15.00
      824.49      892.98       15.00
      825.64      897.58       15.00
      826.69      901.81       15.00
      827.66      905.75       15.00
      828.96      911.08       15.00
      830.12      915.92       15.00
      831.10      920.03       15.00
      831.93      923.54       15.00
      832.67      926.65       15.00
      833.50      930.20       15.00
      834.30      933.64       15.00
      834.97      936.55       15.00
      835.71      939.73       15.00
      836.58      943.49       15.00
      837.61      947.98       15.00
      838.79      953.12       15.00
      839.69      957.09       15.00
      840.63      961.22       15.00
      841.65      965.72       15.00
      842.75      970.54       15.00
      843.88      975.48       15.00
      845.00      980.41       15.00
      846.09      985.17       15.00
      847.12      989.63       15.00
      848.08      993.80       15.00
      849.24      998.87       15.00
      850.35     1003.66       15.00
      851.36     1008.05       15.00
      852.33     1012.25       15.00
      853.31     1016.50       15.00
      854.34     1020.99       15.00
      855.43     1025.71       15.00
      856.53     1030.51       15.00
      857.64     1035.35       15.00
      858.75     1040.18       15.00
      859.84     1044.97       15.00
      860.91     1049.68       15.00
      862.00     1054.46       15.00
      863.10     1059.34       15.00
      864.19     1064.17       15.00
      865.23     1068.83       15.00
      866.20     1073.18       15.00
      867.08     1077.11       15.00
      868.09     1081.69       15.00
      868.96     1085.68       15.00
      869.73     1089.13       15.00
      870.39     1092.14       15.00
      870.82     1094.13       15.00
      871.25     1096.12       15.00
      872.56     1102.07       15.00
      873.39     1105.91       15.00
      874.25     1109.88       15.00
      875.26     1114.51       15.00
      876.37     1119.57       15.00
      877.57     1125.10       15.00
      878.84     1130.82       15.00
      880.11     1136.60       15.00
      881.40     1142.33       15.00
      882.64     1147.80       15.00
      883.84     1153.01       15.00
      884.94     1157.71       15.00
      885.92     1161.89       15.00
      886.84     1165.74       15.00
      888.47     1172.44       15.00
      889.24     1175.59       15.00
      889.95     1178.47       15.00
      890.86     1182.11       15.00
      891.86     1186.07       15.00
      892.96     1190.39       15.00
      894.19     1195.16       15.00
      895.27     1199.30       15.00
      896.43     1203.68       15.00
      897.68     1208.37       15.00
      898.94     1213.06       15.00
      900.15     1217.50       15.00
      901.28     1221.65       15.00
      902.56     1226.23       15.00
      903.71     1230.31       15.00
      904.90     1234.47       15.00
      906.27     1239.21       15.00
      907.46     1243.30       15.00
      908.72     1247.51       15.00
      910.07     1252.01       15.00
      911.55     1256.83       15.00
      913.17     1262.05       15.00
      914.87     1267.41       15.00
      916.31     1271.90       15.00
      917.83     1276.57       15.00
      919.52     1281.67       15.00
      921.29     1286.92       15.00
      923.08     1292.14       15.00
      924.78     1297.03       15.00
      926.39     1301.51       15.00
      927.75     1305.35       15.00
      928.91     1308.55       15.00
      930.26     1312.31       15.00
      931.52     1315.71       15.00
      933.10     1319.84       15.00
      934.93     1324.33       15.00
      936.70     1328.54       15.00
      938.14     1331.96       15.00
      939.52     1335.03       15.00
      941.31     1338.92       15.00
      943.03     1342.56       15.00
      945.18     1346.90       15.00
      947.47     1351.85       15.00
      949.96     1356.99       15.00
      952.38     1362.16       15.00
      954.30     1366.37       15.00
      955.92     1369.68       15.00
      957.15     1372.26       15.00
      958.33     1374.71       15.00
      959.93     1378.59       15.00
      961.58     1382.86       15.00
      963.23     1387.02       15.00
      964.83     1390.79       15.00
      966.62     1395.49       15.00
      968.06     1400.02       15.00
      969.33     1404.48       15.00
      970.28     1408.16       15.00
      970.92     1410.92       15.00
      973.17     1413.45       15.00
      972.08     1416.65       15.00
      972.61     1419.71       15.00
      976.03     1423.21       15.00
      976.69     1426.48       15.00
      976.75     1429.67       15.00
      976.61     1431.90       15.00
      974.41     1435.58       15.00
      974.61     1439.83       15.00
      974.65     1441.19       15.00
      973.65     1442.96       15.00
      972.82     1445.00       15.00
      972.13     1446.28       15.00
      971.11     1447.92       15.00
      970.99     1449.81       15.00
      969.41     1451.04       15.00
      966.43     1453.36       15.00
      964.07     1455.00       15.00
      962.75     1456.00       15.00
      961.19     1457.03       15.00
      959.58     1458.07       15.00
      958.15     1459.07       15.00
      956.04     1460.42       15.00
      953.10     1462.13       15.00
      949.97     1463.96       15.00
      945.98     1466.07       15.00
      941.57     1468.18       15.00
      937.47     1469.92       15.00
      933.59     1471.54       15.00
      929.14     1473.14       15.00
      925.15     1474.26       15.00
      920.67     1475.42       15.00
      916.86     1476.53       15.00
      913.03     1477.55       15.00
      910.66     1478.17       15.00
      909.60     1478.49       15.00
      905.56     1479.32       15.00
      899.75     1480.49       15.00
      894.76     1481.29       15.00
      889.82     1482.16       15.00
      884.75     1483.01       15.00
      879.08     1483.96       15.00
      873.51     1484.63       15.00
      868.10     1485.49       15.00
      863.00     1486.36       15.00
      858.48     1487.17       15.00
      854.17     1488.00       15.00
      848.47     1489.23       15.00
      844.09     1490.25       15.00
      840.49     1491.09       15.00
      836.88     1491.92       15.00
      831.96     1493.09       15.00
      827.04     1494.29       15.00
      822.55     1495.41       15.00
      818.54     1496.43       15.00
      814.88     1497.38       15.00
      811.47     1498.28       15.00
      807.78     1499.25       15.00
      803.65     1500.37       15.00
      800.35     1501.28       15.00
      796.96     1502.22       15.00
      792.30     1503.54       15.00
      786.44     1505.19       15.00
      782.47     1506.33       15.00
      778.39     1507.55       15.00
      773.94     1508.85       15.00
      768.99     1510.26       15.00
      763.91     1511.71       15.00
      758.79     1513.14       15.00
      753.76     1514.50       15.00
      749.09     1515.77       15.00
      744.71     1516.90       15.00
      740.74     1517.90       15.00
      735.59     1519.15       15.00
      730.77     1520.26       15.00
      726.51     1521.24       15.00
      722.79     1522.04       15.00
      719.49     1522.73       15.00
      716.47     1523.34       15.00
      712.35     1524.15       15.00
      709.69     1524.65       15.00
      706.20     1525.27       15.00
      703.77     1525.71       15.00
      702.10     1526.00       15.00
      700.00     1526.36       15.00
      695.90     1527.05       15.00
      692.25     1527.62       15.00
      687.91     1528.28       15.00
      682.77     1529.03       15.00
      677.19     1529.81       15.00
      671.36     1530.57       15.00
      665.68     1531.32       15.00
      660.47     1531.99       15.00
      656.05     1532.54       15.00
      652.43     1532.98       15.00
      648.31     1533.47       15.00
      646.80     1533.66       15.00
      643.29     1534.05       15.00
      638.99     1534.54       15.00
      634.54     1535.03       15.00
      630.05     1535.51       15.00
      625.59     1535.98       15.00
      621.50     1536.40       15.00
      617.26     1536.81       15.00
      613.23     1537.10       15.00
      608.92     1537.42       15.00
      604.24     1537.70       15.00
      600.54     1537.87       15.00
      597.67     1537.96       15.00
      595.21     1538.01       15.00
      592.08     1538.07       15.00
      587.07     1538.10       15.00
      583.03     1538.10       15.00
      578.60     1537.98       15.00
      573.55     1537.74       15.00
      568.15     1537.38       15.00
      563.09     1536.90       15.00
      558.41     1536.35       15.00
      554.46     1535.81       15.00
      549.25     1534.97       15.00
      545.44     1534.27       15.00
      542.37     1533.64       15.00
      538.24     1532.76       15.00
      534.53     1531.86       15.00
      531.40     1531.03       15.00
      527.78     1530.08       15.00
      524.24     1529.04       15.00
      520.26     1527.81       15.00
      516.39     1526.54       15.00
      513.16     1525.45       15.00
      510.98     1524.68       15.00
      505.50     1522.67       15.00
      502.27     1521.39       15.00
      498.88     1520.04       15.00
      494.93     1518.45       15.00
      490.60     1516.62       15.00
      485.90     1514.59       15.00
      481.05     1512.40       15.00
      476.09     1510.16       15.00
      471.15     1507.85       15.00
      466.33     1505.56       15.00
      461.78     1503.37       15.00
      457.48     1501.25       15.00
      453.61     1499.31       15.00
      450.03     1497.52       15.00
      444.46     1494.61       15.00
      439.35     1491.83       15.00
      435.07     1489.44       15.00
      431.64     1487.48       15.00
      428.82     1485.81       15.00
      426.63     1484.53       15.00
      425.43     1483.77       15.00
      422.82     1482.17       15.00
      419.06     1479.73       15.00
      415.33     1477.27       15.00
      411.34     1474.51       15.00
      407.89     1472.04       15.00
      404.77     1469.73       15.00
      402.04     1467.66       15.00
      399.64     1465.74       15.00
      396.40     1463.06       15.00
      393.08     1460.28       15.00
      389.33     1456.90       15.00
      385.66     1453.39       15.00
      382.66     1450.38       15.00
      379.81     1447.37       15.00
      377.81     1445.21       15.00
      375.68     1442.79       15.00
      373.57     1440.29       15.00
      371.37     1437.61       15.00
      369.06     1434.73       15.00
      367.03     1432.06       15.00
      364.71     1428.91       15.00
      362.59     1425.90       15.00
      360.34     1422.58       15.00
      357.98     1418.98       15.00
      355.66     1415.28       15.00
      353.24     1411.17       15.00
      350.69     1406.83       15.00
      348.49     1402.97       15.00
      346.20     1398.85       15.00
      343.99     1394.69       15.00
      341.94     1390.84       15.00
      339.81     1386.70       15.00
      337.94     1382.99       15.00
      336.13     1379.44       15.00
      334.30     1375.83       15.00
      332.51     1372.27       15.00
      330.81     1368.88       15.00
      329.00     1365.26       15.00
      327.22     1361.69       15.00
      325.68     1358.61       15.00
      324.01     1355.23       15.00
      322.37     1351.89       15.00
      320.69     1348.50       15.00
      318.76     1344.60       15.00
      316.92     1340.92       15.00
      314.93     1336.98       15.00
      313.05     1333.33       15.00
      311.07     1329.51       15.00
      309.32     1326.13       15.00
      307.60     1322.82       15.00
      305.91     1319.61       15.00
      304.26     1316.55       15.00
      302.62     1313.53       15.00
      300.96     1310.50       15.00
      299.21     1307.36       15.00
      296.92     1303.36       15.00
      294.63     1299.42       15.00
      293.14     1296.88       15.00
      290.46     1292.40       15.00
      288.48     1289.16       15.00
      286.28     1285.63       15.00
      283.70     1281.58       15.00
      280.90     1277.26       15.00
      277.94     1272.83       15.00
      274.92     1268.39       15.00
      272.11     1264.38       15.00
      269.49     1260.70       15.00
      267.09     1257.40       15.00
      263.31     1252.29       15.00
      260.48     1248.53       15.00
      258.11     1245.46       15.00
      255.59     1242.20       15.00
      252.80     1238.60       15.00
      250.06     1235.09       15.00
      246.97     1231.13       15.00
      243.85     1227.21       15.00
      241.08     1223.66       15.00
      238.34     1220.17       15.00
      236.14     1217.24       15.00
      233.96     1214.45       15.00
      231.23     1210.88       15.00
      228.63     1207.41       15.00
      225.63     1203.41       15.00
      222.67     1199.34       15.00
      220.13     1195.81       15.00
      217.47     1192.03       15.00
      215.40     1189.06       15.00
      213.76     1186.65       15.00
      211.13     1182.77       15.00
      209.04     1179.65       15.00
      206.69     1176.05       15.00
      204.04     1171.97       15.00
      201.24     1167.57       15.00
      198.55     1163.30       15.00
      196.14     1159.41       15.00
      194.08     1156.04       15.00
      191.47     1151.74       15.00
      189.54     1148.55       15.00
      187.59     1145.29       15.00
      185.96     1142.58       15.00
      184.46     1140.04       15.00
      182.24     1136.28       15.00
      178.81     1130.41       15.00
      176.76     1126.89       15.00
      174.68     1123.30       15.00
      172.31     1119.18       15.00
      169.76     1114.71       15.00
      167.02     1109.90       15.00
      164.21     1104.92       15.00
      161.41     1099.91       15.00
      158.66     1094.98       15.00
      156.07     1090.29       15.00
      153.64     1085.88       15.00
      151.45     1081.86       15.00
      149.51     1078.29       15.00
      147.76     1075.06       15.00
      144.69     1069.33       15.00
      143.41     1066.91       15.00
      142.51     1065.22       15.00
      140.84     1062.03       15.00
      139.19     1058.87       15.00
      137.39     1055.41       15.00
      135.20     1051.14       15.00
      133.33     1047.47       15.00
      131.28     1043.42       15.00
      129.10     1039.04       15.00
      127.04     1034.89       15.00
      125.12     1030.96       15.00
      123.23     1027.05       15.00
      121.41     1023.26       15.00
      119.70     1019.64       15.00
      117.86     1015.72       15.00
      116.13     1012.00       15.00
      114.14     1007.67       15.00
      112.42     1003.85       15.00
      110.56      999.71       15.00
      108.61      995.28       15.00
      106.78      991.08       15.00
      105.13      987.23       15.00
      103.31      982.93       15.00
      101.72      979.11       15.00
       99.92      974.74       15.00
       98.28      970.68       15.00
       96.50      966.20       15.00
       94.64      961.42       15.00
       92.94      956.98       15.00
       91.46      953.02       15.00
       89.83      948.62       15.00
       88.54      945.04       15.00
       87.44      941.96       15.00
       86.34      938.83       15.00
       84.95      934.84       15.00
       83.69      931.15       15.00
       82.23      926.79       15.00
       80.66      922.00       15.00
       79.21      917.53       15.00
       78.04      913.83       15.00
       76.82      909.98       15.00
       75.56      905.88       15.00
       74.36      901.93       15.00
       72.93      897.17       15.00
       71.39      891.93       15.00
       69.91      886.77       15.00
       68.57      882.04       15.00
       67.17      877.00       15.00
       65.87      872.25       15.00
       64.71      867.92       15.00
       63.68      864.01       15.00
       62.66      860.07       15.00
       61.82      856.75       15.00
       60.97      853.37       15.00
       60.03      849.56       15.00
       59.06      845.56       15.00
       58.19      841.91       15.00
       57.29      838.06       15.00
       56.31      833.79       15.00
       55.42      829.83       15.00
       54.43      825.33       15.00
       53.47      820.83       15.00
       52.66      816.99       15.00
       51.83      812.93       15.00
       51.09      809.28       15.00
       50.37      805.58       15.00
       49.58      801.49       15.00
       48.87      797.73       15.00
       48.26      794.40       15.00
       47.44      789.84       15.00
       46.78      786.04       15.00
       46.02      781.63       15.00
       45.21      776.71       15.00
       44.40      771.71       15.00
       43.69      767.06       15.00
       43.07      763.00       15.00
       42.36      758.06       15.00
       41.81      754.12       15.00
       41.32      750.50       15.00
       40.84      746.82       15.00
       40.36      743.10       15.00
       39.83      738.76       15.00
       39.30      734.18       15.00
       38.73      729.02       15.00
       38.21      723.94       15.00
       37.78      719.50       15.00
       37.41      715.47       15.00
       37.14      712.27       15.00
       36.91      709.50       15.00
       36.67      706.45       15.00
       36.46      703.47       15.00
       36.22      700.11       15.00
       35.95      695.67       15.00
       35.72      691.44       15.00
       35.48      686.57       15.00
       35.28      681.65       15.00
       35.13      677.31       15.00
       35.01      672.65       15.00
       34.94      667.99       15.00
       34.92      663.64       15.00
       34.94      658.68       15.00
       35.00      653.81       15.00
       35.10      649.74       15.00
       35.21      646.17       15.00
       35.33      643.02       15.00
       35.46      640.23       15.00
       35.62      637.12       15.00
       35.85      633.07       15.00
       36.23      627.70       15.00
       36.57      623.52       15.00
       36.98      618.95       15.00
       37.48      613.91       15.00
       38.08      608.50       15.00
       38.76      603.01       15.00
       39.46      597.66       15.00
       40.15      592.72       15.00
       40.83      588.16       15.00
       41.66      582.89       15.00
       42.53      577.75       15.00
       43.38      573.02       15.00
       44.19      568.68       15.00
       44.94      564.85       15.00
       45.60      561.54       15.00
       46.38      557.85       15.00
       47.09      554.56       15.00
       47.87      551.08       15.00
       48.83      546.94       15.00
       49.95      542.34       15.00
       51.05      538.02       15.00
       52.04      534.35       15.00
       52.99      530.86       15.00
       53.89      527.65       15.00
       55.26      522.99       15.00
       56.51      518.98       15.00
       57.91      514.54       15.00
       59.63      509.54       15.00
       61.54      504.32       15.00
       63.39      499.33       15.00
       65.22      494.83       15.00
       66.89      490.94       15.00
       69.21      485.93       15.00
       70.96      482.33       15.00
       72.48      479.35       15.00
       74.59      475.45       15.00
       76.36      472.31       15.00
       77.97      469.58       15.00
       79.56      466.99       15.00
       81.54      463.89       15.00
       83.77      460.60       15.00
       85.94      457.51       15.00
       88.33      454.28       15.00
       91.04      450.82       15.00
       93.67      447.60       15.00
       96.59      444.20       15.00
       99.57      440.90       15.00
      102.34      437.99       15.00
      104.86      435.39       15.00
      107.04      433.27       15.00
      110.07      430.38       15.00
      112.99      427.69       15.00
      116.49      424.58       15.00
      120.42      421.27       15.00
      124.33      418.07       15.00
      127.97      415.21       15.00
      131.06      412.89       15.00
      134.41      410.42       15.00
      137.52      408.12       15.00
      140.66      405.92       15.00
      144.33      403.37       15.00
      148.38      400.60       15.00
      152.45      397.90       15.00
      156.27      395.37       15.00
      160.17      392.81       15.00
      163.80      390.46       15.00
      167.52      388.07       15.00
      171.55      385.49       15.00
      175.50      382.93       15.00
      179.65      380.22       15.00
      183.90      377.43       15.00
      187.98      374.75       15.00
      191.95      372.09       15.00
      196.05      369.31       15.00
      199.89      366.70       15.00
      203.44      364.25       15.00
      207.06      361.76       15.00
      210.75      359.21       15.00
      214.44      356.64       15.00
      217.74      354.35       15.00
      220.97      352.14       15.00
      224.47      349.72       15.00
      228.51      346.94       15.00
      232.08      344.49       15.00
      236.27      341.64       15.00
      240.80      338.58       15.00
      245.01      335.78       15.00
      248.45      333.50       15.00
      252.12      331.10       15.00
      254.65      329.45       15.00
      257.80      327.41       15.00
      261.26      325.20       15.00
      264.08      323.45       15.00
      267.12      321.54       15.00
      270.92      319.18       15.00
      274.43      317.03       15.00
      278.21      314.75       15.00
      282.30      312.32       15.00
      286.65      309.78       15.00
      290.88      307.35       15.00
      294.49      305.33       15.00
      298.13      303.34       15.00
      301.84      301.35       15.00
      305.56      299.41       15.00
      309.32      297.49       15.00
      313.08      295.61       15.00
      317.06      293.67       15.00
      321.34      291.65       15.00
      325.66      289.67       15.00
      329.70      287.87       15.00
      333.34      286.29       15.00
      336.40      285.00       15.00
      339.87      283.59       15.00
      342.17      282.65       15.00
      344.84      281.60       15.00
      348.32      280.26       15.00
      352.23      278.80       15.00
      355.53      277.61       15.00
      359.43      276.24       15.00
      363.36      274.91       15.00
      366.97      273.74       15.00
      370.40      272.66       15.00
      374.54      271.44       15.00
      378.16      270.43       15.00
      381.62      269.56       15.00
      385.52      268.62       15.00
      389.49      267.74       15.00
      393.48      266.93       15.00
      397.43      266.18       15.00
      401.03      265.58       15.00
      404.52      265.05       15.00
      408.14      264.58       15.00
      412.05      264.16       15.00
      416.46      263.81       15.00
      420.89      263.54       15.00
      425.12      263.43       15.00
      429.21      263.42       15.00
      432.95      263.50       15.00
      437.07      263.70       15.00
      440.37      263.93       15.00
      443.52      264.21       15.00
      447.12      264.63       15.00
      451.19      265.22       15.00
      455.15      265.93       15.00
      459.20      266.77       15.00
      463.19      267.71       15.00
      466.97      268.73       15.00
      470.37      269.74       15.00
      473.41      270.74       15.00
      476.43      271.79       15.00
      479.52      272.96       15.00
      482.96      274.37       15.00
      486.34      275.86       15.00
      489.69      277.44       15.00
      493.11      279.16       15.00
      496.28      280.85       15.00
      499.84      282.84       15.00
      503.12      284.79       15.00
      506.79      287.09       15.00
      510.67      289.71       15.00
      514.02      292.05       15.00
      517.53      294.60       15.00
      521.16      297.34       15.00
      524.72      300.14       15.00
      527.96      302.83       15.00
      531.45      305.77       15.00
      534.79      308.68       15.00
      537.84      311.42       15.00
      540.33      313.72       15.00
      542.93      316.17       15.00
      545.28      318.42       15.00
      547.75      320.86       15.00
      550.62      323.74       15.00
      553.80      327.02       15.00
      556.85      330.24       15.00
      559.81      333.45       15.00
      562.85      336.83       15.00
      565.83      340.22       15.00
      568.48      343.32       15.00
      571.34      346.72       15.00
      573.94      349.89       15.00
      576.59      353.18       15.00
      579.44      356.79       15.00
      582.33      360.53       15.00
      584.89      363.93       15.00
      587.41      367.34       15.00
      589.70      370.47       15.00
      592.19      373.95       15.00
      595.03      377.98       15.00
      597.72      381.86       15.00
      600.56      386.07       15.00
      603.12      389.91       15.00
      605.28      393.19       15.00
      608.11      397.53       15.00
      610.18      400.77       15.00
      612.44      404.32       15.00
      614.95      408.32       15.00
      617.65      412.65       15.00
      620.30      416.94       15.00
      622.74      420.96       15.00
      625.03      424.73       15.00
      627.57      428.93       15.00
      629.95      432.91       15.00
      632.12      436.52       15.00
      634.14      439.92       15.00
      636.12      443.27       15.00
      638.37      447.09       15.00
      640.48      450.68       15.00
      642.38      453.94       15.00
      644.03      456.76       15.00
      645.70      459.64       15.00
      647.65      463.00       15.00
      649.37      465.98       15.00
      651.31      469.36       15.00
      653.53      473.23       15.00
      655.97      477.51       15.00
      658.59      482.14       15.00
      660.85      486.15       15.00
      663.25      490.42       15.00
      665.83      495.05       15.00
      668.45      499.76       15.00
      670.95      504.30       15.00
      673.27      508.57       15.00
      675.41      512.50       15.00
      678.08      517.48       15.00
      680.43      521.86       15.00
      682.45      525.70       15.00
      684.39      529.40       15.00
      686.60      533.63       15.00
      688.63      537.57       15.00
      690.66      541.54       15.00
      692.33      544.84       15.00
      693.95      548.06       15.00
      698.14      556.48       15.00
      698.56      559.86       75.00
      700.60      563.55       75.00
      702.95      567.85       75.00
      705.47      572.52       75.00
      708.06      577.39       75.00
      710.54      582.11       75.00
      712.83      586.55       75.00
      714.92      590.64       75.00
      717.49      595.74       75.00
      719.90      600.60       75.00
      722.05      605.00       75.00
      723.95      608.92       75.00
      725.57      612.31       75.00
      726.74      614.79       75.00
      727.62      616.63       75.00
      730.22      622.24       75.00
      731.82      625.69       75.00
      733.43      629.24       75.00
      735.28      633.33       75.00
      737.29      637.83       75.00
      739.45      642.75       75.00
      741.69      647.89       75.00
      743.96      653.15       75.00
      746.21      658.44       75.00
      748.39      663.60       75.00
      750.43      668.49       75.00
      752.34      673.09       75.00
      754.06      677.25       75.00
      755.56      680.92       75.00
      756.87      684.14       75.00
      758.96      689.30       75.00
      759.50      690.63       75.00
      760.54      693.21       75.00
      761.74      696.21       75.00
      763.12      699.66       75.00
      764.66      703.53       75.00
      766.33      707.78       75.00
      768.08      712.25       75.00
      769.85      716.80       75.00
      771.59      721.33       75.00
      773.27      725.73       75.00
      775.02      730.32       75.00
      776.85      735.22       75.00
      778.75      740.37       75.00
      780.62      745.51       75.00
      782.38      750.37       75.00
      783.96      754.84       75.00
      785.32      758.70       75.00
      786.44      761.92       75.00
      787.82      765.95       75.00
      789.16      769.90       75.00
      790.71      774.51       75.00
      792.12      778.78       75.00
      793.36      782.58       75.00
      794.54      786.24       75.00
      795.64      789.70       75.00
      796.86      793.57       75.00
      798.20      797.87       75.00
      799.45      801.94       75.00
      800.78      806.32       75.00
      802.07      810.64       75.00
      803.22      814.52       75.00
      804.29      818.21       75.00
      805.19      821.34       75.00
      806.09      824.48       75.00
      806.90      827.36       75.00
      807.80      830.57       75.00
      809.15      835.47       75.00
      810.20      839.36       75.00
      811.35      843.64       75.00
      812.61      848.42       75.00
      813.94      853.55       75.00
      815.27      858.74       75.00
      816.53      863.78       75.00
      817.69      868.50       75.00
      818.94      873.68       75.00
      820.23      879.09       75.00
      821.45      884.31       75.00
      822.56      889.17       75.00
      823.51      893.39       75.00
      824.28      896.89       75.00
      825.19      901.05       75.00
      826.03      904.94       75.00
      826.53      907.32       75.00
      827.15      910.28       75.00
      827.99      914.34       75.00
      829.04      919.56       75.00
      829.80      923.38       75.00
      830.56      927.27       75.00
      831.38      931.59       75.00
      832.25      936.23       75.00
      833.16      941.19       75.00
      834.11      946.45       75.00
      835.08      951.95       75.00
      836.03      957.47       75.00
      836.77      961.87       75.00
      837.53      966.43       75.00
      838.36      971.41       75.00
      839.21      976.61       75.00
      840.06      981.92       75.00
      840.91      987.26       75.00
      841.74      992.50       75.00
      842.52      997.45       75.00
      843.25     1002.10       75.00
      843.91     1006.29       75.00
      844.50     1009.99       75.00
      845.01     1013.30       75.00
      845.83     1018.54       75.00
      846.01     1019.67       75.00
      846.35     1021.85       75.00
      846.86     1025.06       75.00
      847.48     1029.03       75.00
      848.21     1033.69       75.00
      848.88     1037.96       75.00
      849.30     1040.59       75.00
      849.69     1043.03       75.00
      850.46     1047.88       75.00
      851.04     1051.52       75.00
      851.66     1055.43       75.00
      852.37     1059.84       75.00
      853.15     1064.71       75.00
      853.98     1069.82       75.00
      854.82     1075.03       75.00
      855.66     1080.19       75.00
      856.47     1085.15       75.00
      857.23     1089.83       75.00
      858.05     1094.86       75.00
      858.91     1100.13       75.00
      859.77     1105.43       75.00
      860.61     1110.61       75.00
      861.40     1115.48       75.00
      862.13     1120.01       75.00
      862.77     1123.99       75.00
      863.33     1127.49       75.00
      864.01     1131.82       75.00
      864.68     1136.03       75.00
      865.20     1139.36       75.00
      865.77     1143.04       75.00
      866.41     1147.14       75.00
      867.11     1151.67       75.00
      867.85     1156.51       75.00
      868.61     1161.53       75.00
      869.38     1166.62       75.00
      870.13     1171.58       75.00
      870.78     1175.92       75.00
      871.47     1180.53       75.00
      872.21     1185.38       75.00
      872.96     1190.36       75.00
      873.72     1195.36       75.00
      874.46     1200.25       75.00
      875.19     1204.96       75.00
      875.85     1209.29       75.00
      876.47     1213.25       75.00
      877.04     1216.92       75.00
      877.89     1222.31       75.00
      878.51     1226.23       75.00
      879.01     1229.33       75.00
      879.57     1232.84       75.00
      880.27     1237.17       75.00
      881.04     1241.84       75.00
      881.79     1246.38       75.00
      882.50     1250.63       75.00
      883.24     1255.07       75.00
      883.94     1259.17       75.00
      884.73     1263.70       75.00
      885.52     1268.25       75.00
      886.38     1273.18       75.00
      887.23     1278.08       75.00
      888.06     1282.56       75.00
      888.89     1286.99       75.00
      889.63     1290.92       75.00
      890.39     1294.84       75.00
      891.14     1298.67       75.00
      891.95     1302.69       75.00
      893.03     1307.87       75.00
      894.00     1312.34       75.00
      895.12     1317.36       75.00
      896.35     1322.78       75.00
      897.60     1328.05       75.00
      898.75     1332.72       75.00
      899.95     1337.46       75.00
      901.22     1342.32       75.00
      902.38     1346.65       75.00
      903.39     1350.30       75.00
      904.53     1354.33       75.00
      905.85     1358.93       75.00
      907.00     1362.84       75.00
      907.99     1366.19       75.00
      908.89     1369.20       75.00
      909.39     1370.98       75.00
      910.02     1372.84       75.00
      910.37     1373.90       75.00
      912.35     1380.12       75.00
      912.83     1381.70       75.00
      914.57     1387.67       75.00
      915.12     1389.67       75.00
      916.40     1394.53       75.00
      917.75     1400.03       75.00
      918.60     1403.77       75.00
      919.60     1408.43       75.00
      920.46     1412.73       75.00
      920.66     1413.80       75.00
      921.18     1416.66       75.00
      921.43     1418.25       75.00
      921.78     1420.29       75.00
      922.23     1423.08       75.00
      922.95     1428.14       75.00
      922.19     1430.24       75.00
      923.28     1431.53       75.00
      924.63     1433.12       75.00
      926.80     1428.62       75.00
      922.92     1412.40       75.00
      925.31     1421.61       75.00
      924.10     1426.14       75.00
      921.90     1428.65       75.00
      921.58     1431.26       75.00
      918.55     1435.88       75.00
      916.34     1437.79       75.00
      913.99     1441.11       75.00
      911.08     1444.15       75.00
      907.62     1447.50       75.00
      903.62     1450.55       75.00
      899.52     1453.48       75.00
      895.53     1456.42       75.00
      892.39     1458.75       75.00
      890.47     1460.06       75.00
      886.78     1462.09       75.00
      883.27     1463.97       75.00
      882.18     1464.04       75.00
      879.73     1465.44       75.00
      876.93     1466.90       75.00
      872.52     1468.87       75.00
      868.14     1471.09       75.00
      863.45     1473.29       75.00
      858.73     1475.55       75.00
      854.13     1477.70       75.00
      849.60     1479.80       75.00
      846.47     1481.22       75.00
      842.88     1482.82       75.00
      838.65     1484.67       75.00
      835.89     1485.81       75.00
      833.47     1486.84       75.00
      829.88     1488.34       75.00
      824.32     1490.64       75.00
      820.60     1492.15       75.00
      816.84     1493.64       75.00
      812.61     1495.32       75.00
      808.02     1497.14       75.00
      802.96     1499.09       75.00
      797.95     1501.02       75.00
      792.88     1502.89       75.00
      787.77     1504.73       75.00
      782.74     1506.51       75.00
      777.98     1508.12       75.00
      773.50     1509.60       75.00
      769.44     1510.89       75.00
      765.87     1511.99       75.00
      762.49     1513.01       75.00
      756.20     1514.81       75.00
      753.74     1515.49       75.00
      751.78     1516.02       75.00
      748.47     1516.89       75.00
      744.96     1517.79       75.00
      741.83     1518.55       75.00
      738.46     1519.35       75.00
      735.26     1520.08       75.00
      731.85     1520.83       75.00
      727.94     1521.65       75.00
      724.05     1522.42       75.00
      719.84     1523.22       75.00
      715.54     1524.03       75.00
      711.10     1524.80       75.00
      706.66     1525.53       75.00
      702.69     1526.21       75.00
      699.08     1526.78       75.00
      695.08     1527.37       75.00
      690.80     1527.98       75.00
      685.74     1528.71       75.00
      680.47     1529.45       75.00
      675.69     1530.10       75.00
      670.68     1530.79       75.00
      666.31     1531.38       75.00
      662.85     1531.84       75.00
      661.00     1532.08       75.00
      656.30     1532.70       75.00
      652.32     1533.21       75.00
      648.07     1533.76       75.00
      643.09     1534.41       75.00
      637.53     1535.08       75.00
      631.66     1535.75       75.00
      625.81     1536.46       75.00
      620.38     1536.98       75.00
      615.49     1537.40       75.00
      611.58     1537.67       75.00
      608.68     1537.87       75.00
      606.48     1537.99       75.00
      604.74     1538.09       75.00
      600.66     1538.28       75.00
      597.12     1538.37       75.00
      592.98     1538.42       75.00
      588.31     1538.50       75.00
      583.60     1538.45       75.00
      579.29     1538.35       75.00
      575.67     1538.22       75.00
      571.06     1537.94       75.00
      567.19     1537.61       75.00
      563.00     1537.20       75.00
      558.34     1536.63       75.00
      554.13     1536.03       75.00
      550.55     1535.44       75.00
      546.53     1534.71       75.00
      542.48     1533.89       75.00
      537.72     1532.82       75.00
      532.96     1531.63       75.00
      528.96     1530.55       75.00
      524.84     1529.35       75.00
      521.76     1528.38       75.00
      519.14     1527.54       75.00
      515.62     1526.34       75.00
      511.98     1525.04       75.00
      507.64     1523.41       75.00
      503.06     1521.59       75.00
      498.95     1519.87       75.00
      494.95     1518.14       75.00
      491.33     1516.50       75.00
      487.38     1514.64       75.00
      483.52     1512.76       75.00
      479.35     1510.65       75.00
      475.21     1508.48       75.00
      471.35     1506.39       75.00
      467.28     1504.09       75.00
      463.62     1501.96       75.00
      460.36     1500.00       75.00
      457.15     1498.01       75.00
      453.61     1495.76       75.00
      450.36     1493.59       75.00
      446.61     1491.02       75.00
      442.90     1488.37       75.00
      439.73     1486.06       75.00
      436.65     1483.69       75.00
      433.62     1481.28       75.00
      430.60     1478.79       75.00
      427.20     1475.85       75.00
      423.97     1472.93       75.00
      421.19     1470.30       75.00
      418.67     1467.83       75.00
      415.97     1465.05       75.00
      413.46     1462.36       75.00
      410.53     1459.05       75.00
      407.43     1455.35       75.00
      404.63     1451.81       75.00
      402.45     1448.91       75.00
      400.25     1445.82       75.00
      398.56     1443.34       75.00
      396.70     1440.49       75.00
      394.62     1437.15       75.00
      392.38     1433.36       75.00
      390.38     1429.85       75.00
      388.41     1426.12       75.00
      386.61     1422.49       75.00
      385.24     1419.55       75.00
      383.89     1416.67       75.00
      382.65     1413.78       75.00
      381.08     1410.01       75.00
      379.43     1405.88       75.00
      377.92     1401.91       75.00
      376.45     1397.85       75.00
      375.15     1394.06       75.00
      373.84     1390.27       75.00
      372.64     1386.49       75.00
      371.42     1382.54       75.00
      370.07     1378.02       75.00
      368.73     1373.29       75.00
      367.23     1368.03       75.00
      365.85     1363.16       75.00
      364.77     1359.15       75.00
      363.72     1355.27       75.00
      362.71     1351.63       75.00
      361.49     1347.11       75.00
      360.09     1341.94       75.00
      358.64     1336.61       75.00
      357.29     1331.59       75.00
      356.10     1327.24       75.00
      354.63     1321.97       75.00
      353.43     1317.71       75.00
      352.50     1314.42       75.00
      351.62     1311.40       75.00
      350.89     1308.82       75.00
      350.12     1306.28       75.00
      348.78     1301.72       75.00
      347.58     1297.79       75.00
      346.17     1293.18       75.00
      344.57     1288.04       75.00
      342.90     1282.84       75.00
      341.26     1277.97       75.00
      339.67     1273.33       75.00
      337.93     1268.53       75.00
      336.31     1264.22       75.00
      334.81     1260.47       75.00
      333.37     1256.91       75.00
      331.76     1253.09       75.00
      330.27     1249.61       75.00
      328.77     1246.35       75.00
      327.21     1243.02       75.00
      325.72     1239.90       75.00
      324.17     1236.78       75.00
      322.71     1233.98       75.00
      321.23     1231.17       75.00
      319.69     1228.37       75.00
      318.20     1225.70       75.00
      316.48     1222.73       75.00
      314.31     1219.10       75.00
      312.02     1215.42       75.00
      309.39     1211.35       75.00
      306.57     1207.19       75.00
      303.69     1203.08       75.00
      300.71     1199.03       75.00
      297.51     1194.85       75.00
      294.70     1191.21       75.00
      292.22     1188.09       75.00
      289.61     1184.91       75.00
      287.09     1181.89       75.00
      284.14     1178.46       75.00
      280.95     1174.78       75.00
      277.48     1170.90       75.00
      274.06     1167.16       75.00
      271.05     1163.83       75.00
      267.89     1160.36       75.00
      264.81     1156.96       75.00
      262.20     1154.04       75.00
      260.21     1151.95       75.00
      258.59     1150.11       75.00
      256.51     1147.85       75.00
      253.66     1144.67       75.00
      250.51     1141.13       75.00
      247.59     1137.80       75.00
      245.09     1134.93       75.00
      242.28     1131.70       75.00
      239.90     1128.92       75.00
      237.38     1125.92       75.00
      234.68     1122.63       75.00
      232.22     1119.62       75.00
      229.93     1116.77       75.00
      227.36     1113.52       75.00
      224.95     1110.44       75.00
      222.16     1106.82       75.00
      219.29     1103.01       75.00
      216.67     1099.51       75.00
      213.92     1095.78       75.00
      211.48     1092.41       75.00
      209.31     1089.38       75.00
      207.05     1086.20       75.00
      204.82     1083.04       75.00
      202.50     1079.71       75.00
      199.98     1076.06       75.00
      197.68     1072.71       75.00
      195.67     1069.75       75.00
      193.12     1065.96       75.00
      190.86     1062.59       75.00
      188.32     1058.76       75.00
      185.51     1054.47       75.00
      182.55     1049.91       75.00
      179.71     1045.49       75.00
      177.14     1041.45       75.00
      174.46     1037.20       75.00
      171.72     1032.81       75.00
      169.21     1028.73       75.00
      167.02     1025.13       75.00
      165.25     1022.20       75.00
      163.24     1018.84       75.00
      161.42     1015.77       75.00
      159.19     1011.97       75.00
      156.58     1007.48       75.00
      153.80     1002.63       75.00
      150.99      997.65       75.00
      148.40      992.99       75.00
      146.10      988.82       75.00
      144.17      985.27       75.00
      141.86      980.98       75.00
      140.46      978.35       75.00
      138.56      974.77       75.00
      136.67      971.15       75.00
      134.47      966.89       75.00
      132.07      962.19       75.00
      129.68      957.45       75.00
      127.48      953.01       75.00
      125.55      949.08       75.00
      123.49      944.81       75.00
      121.76      941.17       75.00
      120.33      938.15       75.00
      119.12      935.56       75.00
      118.28      933.73       75.00
      116.46      929.76       75.00
      114.99      926.51       75.00
      113.33      922.78       75.00
      111.42      918.44       75.00
      109.38      913.71       75.00
      107.26      908.69       75.00
      105.17      903.64       75.00
      103.24      898.86       75.00
      101.46      894.37       75.00
       99.88      890.30       75.00
       98.03      885.39       75.00
       96.29      880.66       75.00
       94.75      876.36       75.00
       93.41      872.53       75.00
       92.27      869.19       75.00
       91.28      866.27       75.00
       90.21      862.97       75.00
       89.37      860.38       75.00
       88.41      857.32       75.00
       87.26      853.60       75.00
       85.99      849.33       75.00
       84.64      844.70       75.00
       83.40      840.25       75.00
       82.07      835.31       75.00
       80.75      830.23       75.00
       79.58      825.57       75.00
       78.65      821.70       75.00
       77.69      817.56       75.00
       77.02      814.61       75.00
       76.64      812.92       75.00
       76.11      810.49       75.00
       74.65      803.59       75.00
       73.89      799.83       75.00
       73.17      796.18       75.00
       72.38      791.97       75.00
       71.53      787.32       75.00
       70.63      782.25       75.00
       69.73      776.93       75.00
       68.85      771.45       75.00
       67.99      765.88       75.00
       67.16      760.34       75.00
       66.39      754.92       75.00
       65.69      749.80       75.00
       65.06      744.98       75.00
       64.50      740.57       75.00
       64.03      736.63       75.00
       63.62      732.96       75.00
       62.91      726.53       75.00
       62.58      723.19       75.00
       62.33      720.76       75.00
       61.94      716.55       75.00
       61.59      712.51       75.00
       61.23      707.98       75.00
       60.85      702.98       75.00
       60.50      697.65       75.00
       60.21      692.31       75.00
       59.97      687.21       75.00
       59.79      682.40       75.00
       59.67      678.00       75.00
       59.59      672.59       75.00
       59.58      667.47       75.00
       59.61      662.91       75.00
       59.69      658.97       75.00
       59.78      655.53       75.00
       59.93      651.76       75.00
       60.13      647.63       75.00
       60.35      644.08       75.00
       60.64      639.95       75.00
       61.03      635.31       75.00
       61.52      630.32       75.00
       62.09      625.26       75.00
       62.70      620.48       75.00
       63.30      616.21       75.00
       63.99      611.72       75.00
       64.76      607.15       75.00
       65.58      602.65       75.00
       66.39      598.50       75.00
       67.19      594.71       75.00
       67.93      591.34       75.00
       68.90      587.13       75.00
       69.59      584.27       75.00
       70.40      581.08       75.00
       71.42      577.26       75.00
       72.63      572.92       75.00
       73.91      568.61       75.00
       75.11      564.76       75.00
       76.35      560.97       75.00
       77.43      557.79       75.00
       78.41      555.06       75.00
       79.51      552.03       75.00
       80.76      548.72       75.00
       82.06      545.45       75.00
       83.63      541.61       75.00
       85.64      536.96       75.00
       87.23      533.45       75.00
       89.01      529.68       75.00
       91.06      525.57       75.00
       93.13      521.59       75.00
       95.09      517.98       75.00
       96.85      514.86       75.00
       99.40      510.57       75.00
      101.37      507.40       75.00
      103.53      504.09       75.00
      105.75      500.79       75.00
      108.25      497.27       75.00
      110.81      493.82       75.00
      113.17      490.77       75.00
      115.91      487.39       75.00
      118.35      484.51       75.00
      121.13      481.37       75.00
      123.96      478.30       75.00
      126.51      475.66       75.00
      129.45      472.74       75.00
      132.02      470.28       75.00
      134.75      467.76       75.00
      137.53      465.27       75.00
      140.55      462.69       75.00
      143.57      460.21       75.00
      146.31      458.05       75.00
      149.44      455.64       75.00
      152.28      453.55       75.00
      155.21      451.40       75.00
      158.43      449.16       75.00
      161.90      446.85       75.00
      165.40      444.49       75.00
      168.65      442.42       75.00
      171.61      440.59       75.00
      174.81      438.63       75.00
      178.29      436.55       75.00
      181.99      434.37       75.00
      185.77      432.19       75.00
      189.04      430.31       75.00
      192.52      428.37       75.00
      196.01      426.44       75.00
      199.36      424.61       75.00
      203.24      422.49       75.00
      207.16      420.42       75.00
      210.54      418.59       75.00
      213.53      416.95       75.00
      218.15      414.48       75.00
      221.47      412.68       75.00
      225.08      410.72       75.00
      229.20      408.49       75.00
      233.67      406.04       75.00
      238.27      403.51       75.00
      242.82      400.99       75.00
      247.04      398.63       75.00
      250.79      396.52       75.00
      254.14      394.61       75.00
      258.99      391.84       75.00
      262.21      389.99       75.00
      265.36      388.16       75.00
      268.93      386.09       75.00
      272.84      383.82       75.00
      276.56      381.64       75.00
      279.74      379.77       75.00
      282.35      378.22       75.00
      286.19      375.98       75.00
      289.34      374.13       75.00
      292.91      372.02       75.00
      297.04      369.59       75.00
      301.47      367.01       75.00
      305.91      364.41       75.00
      310.10      362.00       75.00
      313.93      359.82       75.00
      317.04      358.05       75.00
      320.77      355.96       75.00
      323.11      354.67       75.00
      326.64      352.73       75.00
      329.99      350.92       75.00
      333.94      348.83       75.00
      338.47      346.47       75.00
      343.14      344.14       75.00
      347.46      342.00       75.00
      351.36      340.16       75.00
      354.42      338.74       75.00
      358.21      337.10       75.00
      361.21      335.79       75.00
      364.81      334.29       75.00
      369.13      332.58       75.00
      373.93      330.79       75.00
      378.94      328.98       75.00
      383.73      327.43       75.00
      388.13      326.09       75.00
      392.08      324.98       75.00
      395.48      324.08       75.00
      400.29      322.92       75.00
      402.66      322.45       75.00
      406.10      321.76       75.00
      409.62      321.13       75.00
      412.92      320.60       75.00
      416.81      320.06       75.00
      420.74      319.61       75.00
      425.08      319.23       75.00
      429.07      318.97       75.00
      432.79      318.83       75.00
      436.51      318.78       75.00
      440.46      318.81       75.00
      444.80      318.96       75.00
      448.73      319.21       75.00
      452.67      319.55       75.00
      456.19      319.95       75.00
      459.98      320.47       75.00
      463.83      321.10       75.00
      467.79      321.85       75.00
      471.75      322.71       75.00
      475.39      323.59       75.00
      479.49      324.71       75.00
      483.52      325.90       75.00
      487.93      327.35       75.00
      491.99      328.83       75.00
      496.12      330.45       75.00
      499.84      332.02       75.00
      503.77      333.78       75.00
      508.08      335.87       75.00
      512.09      337.91       75.00
      516.23      340.13       75.00
      519.76      342.13       75.00
      522.76      343.92       75.00
      525.07      345.36       75.00
      527.21      346.74       75.00
      530.18      348.65       75.00
      533.27      350.72       75.00
      536.95      353.35       75.00
      540.89      356.24       75.00
      544.71      359.15       75.00
      547.98      361.74       75.00
      551.28      364.46       75.00
      554.55      367.21       75.00
      557.50      369.73       75.00
      560.12      372.04       75.00
      562.60      374.30       75.00
      564.50      376.06       75.00
      567.50      378.87       75.00
      570.17      381.41       75.00
      573.20      384.37       75.00
      576.52      387.73       75.00
      579.97      391.29       75.00
      583.21      394.70       75.00
      586.11      397.83       75.00
      588.59      400.54       75.00
      591.60      403.89       75.00
      593.57      406.12       75.00
      595.38      408.18       75.00
      597.20      410.29       75.00
      599.24      412.65       75.00
      602.45      416.48       75.00
      604.86      419.39       75.00
      607.56      422.69       75.00
      610.56      426.44       75.00
      613.75      430.48       75.00
      616.90      434.53       75.00
      619.79      438.30       75.00
      622.35      441.70       75.00
      624.55      444.65       75.00
      627.45      448.58       75.00
      629.24      451.02       75.00
      630.72      453.07       75.00
      632.72      455.86       75.00
      634.97      459.02       75.00
      636.91      461.78       75.00
      639.26      465.15       75.00
      642.95      470.49       75.00
      645.13      473.70       75.00
      647.28      476.88       75.00
      649.66      480.42       75.00
      652.23      484.29       75.00
      654.93      488.39       75.00
      657.70      492.61       75.00
      660.47      496.88       75.00
      663.19      501.11       75.00
      665.80      505.19       75.00
      668.28      509.10       75.00
      670.94      513.33       75.00
      673.74      517.81       75.00
      676.57      522.38       75.00
      679.35      526.92       75.00
      682.02      531.33       75.00
      684.48      535.43       75.00
      686.71      539.20       75.00
      688.65      542.50       75.00
      690.36      545.43       75.00
      692.71      549.51       75.00
      693.34      550.61       75.00
      694.13      551.99       75.00
      697.06      557.18       75.00
      699.63      557.60       60.00
      700.47      559.19       60.00
      701.99      562.05       60.00
      703.69      565.31       60.00
      705.11      568.03       60.00
      706.47      570.65       60.00
      708.05      573.75       60.00
      709.98      577.55       60.00
      711.41      580.38       60.00
      712.76      583.07       60.00
      714.46      586.50       60.00
      716.31      590.25       60.00
      718.24      594.22       60.00
      719.46      596.74       60.00
      720.59      599.10       60.00
      721.74      601.51       60.00
      722.90      603.96       60.00
      724.07      606.44       60.00
      725.24      608.92       60.00
      726.39      611.40       60.00
      727.52      613.85       60.00
      728.62      616.23       60.00
      729.79      618.80       60.00
      731.65      622.90       60.00
      733.43      626.86       60.00
      734.93      630.24       60.00
      736.48      633.73       60.00
      737.93      637.06       60.00
      739.74      641.25       60.00
      741.36      645.01       60.00
      742.76      648.28       60.00
      744.26      651.82       60.00
      745.93      655.76       60.00
      747.65      659.85       60.00
      748.72      662.40       60.00
      749.71      664.77       60.00
      750.73      667.21       60.00
      751.76      669.71       60.00
      752.82      672.26       60.00
      753.90      674.88       60.00
      755.00      677.53       60.00
      756.11      680.24       60.00
      757.23      682.98       60.00
      758.36      685.74       60.00
      759.50      688.54       60.00
      760.64      691.37       60.00
      761.78      694.20       60.00
      762.92      697.04       60.00
      764.07      699.90       60.00
      765.21      702.76       60.00
      766.34      705.61       60.00
      767.47      708.44       60.00
      768.58      711.27       60.00
      769.68      714.06       60.00
      770.76      716.83       60.00
      771.84      719.60       60.00
      772.89      722.29       60.00
      773.91      724.95       60.00
      774.94      727.62       60.00
      775.91      730.17       60.00
      776.86      732.66       60.00
      777.80      735.16       60.00
      778.69      737.52       60.00
      779.64      740.08       60.00
      781.16      744.16       60.00
      782.61      748.12       60.00
      783.93      751.75       60.00
      785.11      755.03       60.00
      786.19      758.05       60.00
      787.58      761.98       60.00
      788.90      765.77       60.00
      790.35      769.97       60.00
      791.83      774.32       60.00
      793.23      778.50       60.00
      794.60      782.61       60.00
      795.82      786.35       60.00
      796.93      789.80       60.00
      798.25      793.92       60.00
      799.48      797.85       60.00
      800.81      802.12       60.00
      801.65      804.87       60.00
      802.49      807.65       60.00
      803.81      812.05       60.00
      805.05      816.26       60.00
      806.22      820.29       60.00
      807.23      823.80       60.00
      808.36      827.81       60.00
      809.38      831.47       60.00
      810.48      835.44       60.00
      811.64      839.76       60.00
      812.85      844.30       60.00
      814.03      848.79       60.00
      815.14      853.07       60.00
      816.32      857.72       60.00
      817.46      862.26       60.00
      818.57      866.77       60.00
      819.64      871.16       60.00
      820.30      873.90       60.00
      820.95      876.61       60.00
      821.93      880.78       60.00
      822.57      883.53       60.00
      823.15      886.08       60.00
      823.75      888.69       60.00
      824.34      891.30       60.00
      824.91      893.83       60.00
      825.51      896.53       60.00
      826.44      900.77       60.00
      827.33      904.87       60.00
      828.26      909.26       60.00
      828.99      912.71       60.00
      829.61      915.67       60.00
      830.17      918.41       60.00
      830.79      921.47       60.00
      831.66      925.78       60.00
      832.43      929.64       60.00
      833.23      933.77       60.00
      834.08      938.13       60.00
      834.61      940.87       60.00
      835.08      943.39       60.00
      835.57      945.97       60.00
      836.05      948.54       60.00
      836.53      951.13       60.00
      837.06      953.97       60.00
      837.90      958.56       60.00
      838.72      963.12       60.00
      839.50      967.48       60.00
      840.27      971.81       60.00
      841.06      976.28       60.00
      841.85      980.81       60.00
      842.35      983.63       60.00
      842.82      986.29       60.00
      843.31      989.12       60.00
      843.83      992.12       60.00
      844.58      996.43       60.00
      845.37     1000.94       60.00
      845.86     1003.76       60.00
      846.32     1006.42       60.00
      846.79     1009.12       60.00
      847.28     1011.89       60.00
      847.77     1014.67       60.00
      848.26     1017.47       60.00
      848.75     1020.27       60.00
      849.24     1023.06       60.00
      849.73     1025.77       60.00
      850.20     1028.45       60.00
      850.66     1031.02       60.00
      851.14     1033.74       60.00
      851.91     1038.02       60.00
      852.65     1042.11       60.00
      853.31     1045.74       60.00
      853.86     1048.77       60.00
      854.40     1051.69       60.00
      855.01     1055.01       60.00
      855.65     1058.46       60.00
      856.37     1062.37       60.00
      857.17     1066.64       60.00
      858.05     1071.34       60.00
      858.94     1076.09       60.00
      859.77     1080.46       60.00
      860.60     1084.84       60.00
      861.47     1089.40       60.00
      862.33     1093.91       60.00
      862.87     1096.68       60.00
      863.35     1099.24       60.00
      863.86     1101.87       60.00
      864.39     1104.64       60.00
      865.19     1108.78       60.00
      866.05     1113.26       60.00
      866.95     1117.94       60.00
      867.87     1122.73       60.00
      868.80     1127.56       60.00
      869.73     1132.39       60.00
      870.64     1137.13       60.00
      871.51     1141.73       60.00
      872.37     1146.23       60.00
      873.23     1150.74       60.00
      874.08     1155.21       60.00
      874.92     1159.65       60.00
      875.75     1164.03       60.00
      876.56     1168.33       60.00
      877.36     1172.54       60.00
      878.14     1176.64       60.00
      878.99     1181.09       60.00
      879.79     1185.29       60.00
      880.56     1189.34       60.00
      881.33     1193.36       60.00
      882.13     1197.49       60.00
      882.97     1201.80       60.00
      883.87     1206.40       60.00
      884.72     1210.72       60.00
      885.26     1213.42       60.00
      885.76     1215.94       60.00
      886.28     1218.55       60.00
      886.82     1221.25       60.00
      887.36     1223.91       60.00
      887.89     1226.55       60.00
      888.43     1229.16       60.00
      888.99     1231.92       60.00
      889.89     1236.29       60.00
      890.75     1240.44       60.00
      891.54     1244.20       60.00
      892.46     1248.54       60.00
      893.06     1251.32       60.00
      893.75     1254.60       60.00
      894.65     1258.75       60.00
      895.48     1262.63       60.00
      896.39     1266.73       60.00
      897.41     1271.28       60.00
      898.50     1276.04       60.00
      899.50     1280.38       60.00
      900.51     1284.63       60.00
      901.54     1288.87       60.00
      902.20     1291.50       60.00
      902.89     1294.15       60.00
      903.59     1296.80       60.00
      904.35     1299.76       60.00
      905.48     1303.84       60.00
      906.77     1308.31       60.00
      908.10     1312.80       60.00
      908.95     1315.60       60.00
      909.74     1318.11       60.00
      910.59     1320.67       60.00
      911.51     1323.45       60.00
      913.01     1327.79       60.00
      914.61     1332.13       60.00
      916.12     1336.03       60.00
      917.14     1338.67       60.00
      918.23     1341.40       60.00
      919.23     1343.88       60.00
      920.24     1346.29       60.00
      921.83     1350.19       60.00
      923.40     1353.89       60.00
      923.85     1354.91       60.00
      925.38     1358.51       60.00
      927.07     1362.39       60.00
      928.26     1365.16       60.00
      929.27     1367.50       60.00
      930.12     1369.48       60.00
      930.89     1371.43       60.00
      932.12     1374.31       60.00
      933.47     1377.49       60.00
      934.98     1380.99       60.00
      936.59     1385.08       60.00
      938.18     1389.10       60.00
      939.10     1391.39       60.00
      940.28     1394.02       60.00
      941.25     1396.52       60.00
      942.15     1398.79       60.00
      943.25     1401.62       60.00
      944.28     1404.30       60.00
      945.28     1406.95       60.00
      946.25     1409.56       60.00
      947.21     1412.14       60.00
      948.17     1414.79       60.00
      949.03     1417.01       60.00
      949.81     1419.32       60.00
      950.63     1421.62       60.00
      951.22     1423.31       60.00
      951.90     1424.62       60.00
      952.27     1425.62       60.00
      952.53     1427.03       60.00
      953.55     1429.99       60.00
      954.58     1433.06       60.00
      955.69     1434.51       60.00
      956.33     1436.06       60.00
      957.12     1437.98       60.00
      958.16     1440.50       60.00
      959.33     1441.52       60.00
      954.37     1442.15       60.00
      954.39     1440.19       60.00
      954.52     1436.66       60.00
      956.04     1441.73       60.00
      955.31     1444.83       60.00
      954.28     1447.18       60.00
      952.66     1448.85       60.00
      950.00     1449.94       60.00
      951.37     1449.35       60.00
      952.39     1449.18       60.00
      950.55     1450.32       60.00
      946.62     1452.84       60.00
      943.36     1454.97       60.00
      941.47     1456.23       60.00
      940.64     1456.79       60.00
      939.70     1456.46       60.00
      938.83     1456.95       60.00
      933.08     1460.08       60.00
      929.31     1462.01       60.00
      925.91     1463.67       60.00
      922.06     1465.45       60.00
      918.25     1467.11       60.00
      914.00     1468.84       60.00
      909.87     1470.46       60.00
      905.97     1471.89       60.00
      901.77     1473.37       60.00
      897.63     1474.77       60.00
      893.62     1476.07       60.00
      889.59     1477.33       60.00
      885.47     1478.60       60.00
      881.40     1479.75       60.00
      877.17     1480.91       60.00
      872.93     1482.03       60.00
      868.69     1483.10       60.00
      864.66     1484.18       60.00
      860.16     1485.38       60.00
      855.70     1486.54       60.00
      851.28     1487.74       60.00
      847.03     1488.91       60.00
      842.92     1490.05       60.00
      838.81     1491.22       60.00
      834.78     1492.37       60.00
      830.70     1493.56       60.00
      826.47     1494.81       60.00
      822.25     1496.06       60.00
      819.62     1496.85       60.00
      816.83     1497.69       60.00
      812.74     1498.94       60.00
      809.02     1500.06       60.00
      806.05     1500.97       60.00
      802.85     1501.93       60.00
      800.03     1502.79       60.00
      797.05     1503.70       60.00
      793.66     1504.72       60.00
      789.80     1505.85       60.00
      787.17     1506.65       60.00
      784.61     1507.42       60.00
      781.57     1508.29       60.00
      778.60     1509.16       60.00
      774.87     1510.24       60.00
      770.85     1511.39       60.00
      766.60     1512.56       60.00
      763.98     1513.27       60.00
      761.45     1513.95       60.00
      758.94     1514.62       60.00
      756.28     1515.29       60.00
      753.65     1515.96       60.00
      751.05     1516.61       60.00
      748.40     1517.24       60.00
      745.75     1517.88       60.00
      743.09     1518.50       60.00
      740.45     1519.10       60.00
      737.93     1519.66       60.00
      735.22     1520.25       60.00
      730.84     1521.16       60.00
      726.52     1522.04       60.00
      722.69     1522.77       60.00
      719.27     1523.40       60.00
      716.10     1523.95       60.00
      713.36     1524.44       60.00
      710.90     1524.85       60.00
      708.20     1525.30       60.00
      704.70     1525.85       60.00
      700.89     1526.45       60.00
      698.06     1526.87       60.00
      695.15     1527.30       60.00
      691.16     1527.87       60.00
      686.80     1528.50       60.00
      684.01     1528.88       60.00
      681.31     1529.23       60.00
      678.67     1529.59       60.00
      676.04     1529.95       60.00
      673.38     1530.30       60.00
      670.68     1530.65       60.00
      666.52     1531.20       60.00
      662.64     1531.73       60.00
      659.72     1532.11       60.00
      656.97     1532.47       60.00
      653.80     1532.88       60.00
      650.28     1533.33       60.00
      646.67     1533.76       60.00
      642.92     1534.25       60.00
      638.95     1534.72       60.00
      636.17     1535.05       60.00
      633.37     1535.38       60.00
      629.35     1535.83       60.00
      626.66     1536.11       60.00
      623.93     1536.39       60.00
      621.34     1536.64       60.00
      618.55     1536.90       60.00
      614.22     1537.25       60.00
      609.92     1537.59       60.00
      606.22     1537.84       60.00
      602.98     1538.02       60.00
      600.06     1538.16       60.00
      597.35     1538.24       60.00
      594.38     1538.34       60.00
      590.67     1538.41       60.00
      586.58     1538.45       60.00
      583.80     1538.41       60.00
      581.25     1538.36       60.00
      578.63     1538.27       60.00
      575.92     1538.16       60.00
      573.18     1538.02       60.00
      570.44     1537.82       60.00
      567.85     1537.62       60.00
      565.30     1537.40       60.00
      562.71     1537.14       60.00
      560.15     1536.85       60.00
      556.25     1536.35       60.00
      552.64     1535.82       60.00
      548.59     1535.15       60.00
      546.30     1534.75       60.00
      543.86     1534.28       60.00
      540.83     1533.66       60.00
      536.92     1532.77       60.00
      532.99     1531.83       60.00
      528.74     1530.72       60.00
      526.05     1529.98       60.00
      523.41     1529.23       60.00
      519.49     1528.03       60.00
      516.13     1526.96       60.00
      513.29     1526.01       60.00
      511.12     1525.25       60.00
      508.37     1524.28       60.00
      505.62     1523.27       60.00
      502.74     1522.19       60.00
      499.26     1520.85       60.00
      495.44     1519.33       60.00
      491.30     1517.63       60.00
      488.71     1516.51       60.00
      486.32     1515.47       60.00
      483.86     1514.38       60.00
      481.38     1513.28       60.00
      478.90     1512.14       60.00
      476.43     1510.98       60.00
      474.08     1509.88       60.00
      471.47     1508.63       60.00
      467.41     1506.64       60.00
      463.56     1504.70       60.00
      460.15     1502.93       60.00
      457.56     1501.57       60.00
      455.00     1500.17       60.00
      451.74     1498.37       60.00
      449.04     1496.85       60.00
      446.25     1495.26       60.00
      443.16     1493.44       60.00
      440.04     1491.55       60.00
      436.91     1489.59       60.00
      433.76     1487.55       60.00
      430.37     1485.31       60.00
      426.79     1482.86       60.00
      423.40     1480.45       60.00
      420.07     1477.99       60.00
      416.59     1475.27       60.00
      413.46     1472.73       60.00
      410.66     1470.36       60.00
      407.95     1467.97       60.00
      405.44     1465.70       60.00
      402.93     1463.30       60.00
      400.19     1460.55       60.00
      397.62     1457.86       60.00
      394.91     1454.89       60.00
      392.56     1452.18       60.00
      390.27     1449.43       60.00
      388.21     1446.84       60.00
      386.29     1444.32       60.00
      384.52     1441.90       60.00
      382.81     1439.50       60.00
      381.14     1437.03       60.00
      379.38     1434.34       60.00
      377.43     1431.18       60.00
      375.50     1427.91       60.00
      373.42     1424.24       60.00
      371.64     1420.85       60.00
      370.19     1418.01       60.00
      368.92     1415.43       60.00
      367.59     1412.59       60.00
      365.89     1408.89       60.00
      364.78     1406.30       60.00
      363.78     1403.99       60.00
      362.46     1400.78       60.00
      361.11     1397.25       60.00
      360.15     1394.70       60.00
      359.08     1391.81       60.00
      357.90     1388.56       60.00
      356.73     1385.10       60.00
      355.44     1381.23       60.00
      354.14     1377.34       60.00
      352.83     1373.32       60.00
      352.06     1370.81       60.00
      351.25     1368.14       60.00
      350.45     1365.73       60.00
      349.69     1363.19       60.00
      348.91     1360.57       60.00
      348.05     1357.72       60.00
      347.22     1354.93       60.00
      346.37     1352.12       60.00
      345.52     1349.28       60.00
      344.67     1346.43       60.00
      343.78     1343.47       60.00
      342.89     1340.63       60.00
      342.04     1337.87       60.00
      341.21     1335.13       60.00
      340.34     1332.25       60.00
      339.52     1329.61       60.00
      338.71     1326.96       60.00
      337.83     1324.25       60.00
      337.07     1321.78       60.00
      336.21     1319.10       60.00
      334.86     1315.00       60.00
      333.53     1311.07       60.00
      332.36     1307.55       60.00
      331.37     1304.72       60.00
      330.35     1301.85       60.00
      329.40     1299.23       60.00
      328.20     1295.96       60.00
      326.85     1292.38       60.00
      325.83     1289.68       60.00
      324.77     1286.96       60.00
      323.52     1283.85       60.00
      322.11     1280.39       60.00
      320.54     1276.69       60.00
      318.79     1272.66       60.00
      317.60     1270.02       60.00
      316.47     1267.51       60.00
      315.28     1264.98       60.00
      314.11     1262.49       60.00
      312.85     1259.93       60.00
      311.61     1257.43       60.00
      310.33     1254.90       60.00
      309.03     1252.41       60.00
      307.73     1249.96       60.00
      306.37     1247.42       60.00
      304.20     1243.53       60.00
      302.00     1239.69       60.00
      300.05     1236.42       60.00
      298.47     1233.81       60.00
      296.80     1231.09       60.00
      294.83     1227.97       60.00
      292.46     1224.31       60.00
      289.98     1220.56       60.00
      287.39     1216.83       60.00
      285.70     1214.36       60.00
      284.20     1212.25       60.00
      282.54     1209.93       60.00
      280.81     1207.54       60.00
      278.09     1203.83       60.00
      275.27     1200.01       60.00
      272.42     1196.27       60.00
      269.65     1192.69       60.00
      267.50     1189.90       60.00
      265.68     1187.47       60.00
      263.57     1184.82       60.00
      261.49     1182.17       60.00
      259.24     1179.32       60.00
      256.56     1175.85       60.00
      253.89     1172.40       60.00
      251.54     1169.35       60.00
      249.19     1166.29       60.00
      247.18     1163.70       60.00
      245.25     1161.17       60.00
      243.08     1158.31       60.00
      240.72     1155.20       60.00
      238.24     1151.86       60.00
      235.71     1148.40       60.00
      233.43     1145.25       60.00
      231.29     1142.27       60.00
      228.87     1138.87       60.00
      226.40     1135.35       60.00
      223.64     1131.37       60.00
      220.92     1127.38       60.00
      218.56     1123.88       60.00
      216.43     1120.71       60.00
      214.26     1117.41       60.00
      212.17     1114.24       60.00
      209.86     1110.68       60.00
      207.30     1106.73       60.00
      204.71     1102.68       60.00
      202.33     1098.93       60.00
      200.15     1095.48       60.00
      198.22     1092.39       60.00
      196.20     1089.15       60.00
      194.00     1085.60       60.00
      191.52     1081.59       60.00
      189.18     1077.79       60.00
      186.83     1073.94       60.00
      185.34     1071.50       60.00
      183.97     1069.24       60.00
      182.57     1066.95       60.00
      181.18     1064.64       60.00
      179.79     1062.34       60.00
      178.43     1060.08       60.00
      177.12     1057.89       60.00
      175.71     1055.54       60.00
      173.47     1051.77       60.00
      170.94     1047.51       60.00
      168.51     1043.38       60.00
      166.25     1039.51       60.00
      164.17     1035.92       60.00
      162.29     1032.66       60.00
      160.51     1029.55       60.00
      158.28     1025.60       60.00
      156.62     1022.64       60.00
      156.04     1021.61       60.00
      155.23     1020.16       60.00
      153.40     1016.87       60.00
      151.31     1013.07       60.00
      149.41     1009.57       60.00
      147.69     1006.40       60.00
      145.84     1002.95       60.00
      143.79      999.08       60.00
      141.69      995.08       60.00
      140.40      992.59       60.00
      139.20      990.29       60.00
      137.99      987.92       60.00
      136.75      985.50       60.00
      135.50      983.03       60.00
      134.23      980.51       60.00
      132.95      977.97       60.00
      131.67      975.39       60.00
      130.39      972.80       60.00
      129.11      970.19       60.00
      127.84      967.57       60.00
      126.57      964.95       60.00
      125.31      962.32       60.00
      124.07      959.71       60.00
      122.85      957.12       60.00
      121.64      954.55       60.00
      120.46      952.01       60.00
      119.30      949.49       60.00
      118.17      947.02       60.00
      117.08      944.62       60.00
      116.01      942.24       60.00
      114.87      939.69       60.00
      113.07      935.61       60.00
      111.33      931.63       60.00
      109.77      927.99       60.00
      108.38      924.73       60.00
      107.08      921.63       60.00
      105.41      917.60       60.00
      103.51      912.92       60.00
      101.51      907.92       60.00
       99.67      903.20       60.00
       98.08      899.07       60.00
       96.83      895.75       60.00
       95.34      891.70       60.00
       93.77      887.35       60.00
       92.80      884.61       60.00
       91.92      882.08       60.00
       91.02      879.50       60.00
       90.14      876.87       60.00
       89.26      874.24       60.00
       88.39      871.59       60.00
       87.54      868.96       60.00
       86.71      866.37       60.00
       85.92      863.85       60.00
       85.08      861.13       60.00
       83.77      856.78       60.00
       82.53      852.58       60.00
       81.49      848.91       60.00
       80.59      845.68       60.00
       79.83      842.88       60.00
       79.25      840.73       60.00
       79.00      839.76       60.00
       78.43      837.61       60.00
       77.72      834.84       60.00
       76.69      830.76       60.00
       75.72      826.77       60.00
       74.71      822.49       60.00
       74.07      819.75       60.00
       73.46      817.03       60.00
       72.54      812.83       60.00
       71.76      809.15       60.00
       70.97      805.33       60.00
       70.29      801.94       60.00
       69.54      798.18       60.00
       68.71      793.85       60.00
       67.86      789.30       60.00
       67.34      786.48       60.00
       66.88      783.84       60.00
       66.41      781.20       60.00
       65.97      778.55       60.00
       65.52      775.89       60.00
       65.08      773.27       60.00
       64.66      770.72       60.00
       64.22      767.99       60.00
       63.54      763.62       60.00
       62.84      759.02       60.00
       62.42      756.22       60.00
       62.06      753.69       60.00
       61.69      751.13       60.00
       61.33      748.57       60.00
       60.99      746.07       60.00
       60.60      743.23       60.00
       60.00      738.67       60.00
       59.43      734.17       60.00
       58.93      730.04       60.00
       58.48      726.26       60.00
       58.15      723.30       60.00
       57.81      720.25       60.00
       57.35      716.03       60.00
       57.01      712.60       60.00
       56.73      709.72       60.00
       56.41      706.30       60.00
       56.07      702.31       60.00
       55.77      698.63       60.00
       55.65      697.12       60.00
       55.36      693.20       60.00
       55.13      689.57       60.00
       54.89      685.69       60.00
       54.66      681.41       60.00
       54.53      678.67       60.00
       54.45      676.14       60.00
       54.35      673.43       60.00
       54.29      670.64       60.00
       54.23      667.88       60.00
       54.18      665.09       60.00
       54.15      662.23       60.00
       54.13      659.42       60.00
       54.16      656.70       60.00
       54.19      654.01       60.00
       54.24      651.40       60.00
       54.30      648.64       60.00
       54.45      644.45       60.00
       54.63      640.55       60.00
       54.83      637.13       60.00
       55.07      633.41       60.00
       55.30      630.43       60.00
       55.53      627.63       60.00
       55.77      625.07       60.00
       56.05      622.28       60.00
       56.44      618.72       60.00
       56.94      614.63       60.00
       57.53      610.25       60.00
       57.92      607.52       60.00
       58.31      604.97       60.00
       58.73      602.39       60.00
       59.16      599.83       60.00
       59.60      597.33       60.00
       60.09      594.67       60.00
       60.91      590.44       60.00
       61.75      586.45       60.00
       62.53      582.88       60.00
       63.54      578.53       60.00
       64.29      575.47       60.00
       65.23      571.81       60.00
       66.38      567.49       60.00
       67.63      563.08       60.00
       68.88      558.90       60.00
       70.18      554.76       60.00
       71.47      550.84       60.00
       72.73      547.20       60.00
       73.95      543.78       60.00
       75.13      540.60       60.00
       76.33      537.49       60.00
       77.33      534.95       60.00
       78.40      532.33       60.00
       79.92      528.78       60.00
       81.68      524.78       60.00
       82.84      522.28       60.00
       83.97      519.92       60.00
       85.18      517.41       60.00
       86.41      514.92       60.00
       87.64      512.59       60.00
       88.99      510.01       60.00
       91.18      506.03       60.00
       93.31      502.33       60.00
       95.68      498.39       60.00
       97.78      495.08       60.00
       99.50      492.46       60.00
      101.23      489.93       60.00
      103.54      486.68       60.00
      105.69      483.76       60.00
      107.63      481.24       60.00
      109.36      479.05       60.00
      110.92      477.13       60.00
      112.74      474.97       60.00
      114.96      472.42       60.00
      117.62      469.47       60.00
      120.31      466.61       60.00
      123.29      463.58       60.00
      126.23      460.73       60.00
      128.90      458.24       60.00
      131.68      455.71       60.00
      134.18      453.51       60.00
      136.46      451.61       60.00
      139.45      449.16       60.00
      142.45      446.80       60.00
      145.87      444.17       60.00
      148.12      442.51       60.00
      150.24      440.95       60.00
      153.86      438.40       60.00
      157.29      436.05       60.00
      160.54      433.90       60.00
      163.35      432.11       60.00
      166.27      430.29       60.00
      169.57      428.18       60.00
      173.51      425.77       60.00
      177.06      423.65       60.00
      180.96      421.38       60.00
      184.87      419.09       60.00
      187.29      417.72       60.00
      189.69      416.33       60.00
      191.98      415.01       60.00
      194.49      413.61       60.00
      198.09      411.57       60.00
      201.97      409.41       60.00
      206.07      407.11       60.00
      210.19      404.78       60.00
      214.24      402.50       60.00
      218.17      400.28       60.00
      222.16      398.06       60.00
      226.31      395.69       60.00
      230.52      393.28       60.00
      234.59      390.92       60.00
      238.45      388.67       60.00
      242.04      386.56       60.00
      245.26      384.66       60.00
      247.60      383.27       60.00
      249.98      381.86       60.00
      253.45      379.76       60.00
      257.20      377.50       60.00
      260.65      375.41       60.00
      264.43      373.12       60.00
      268.15      370.83       60.00
      271.85      368.57       60.00
      275.66      366.21       60.00
      279.50      363.86       60.00
      283.02      361.68       60.00
      286.03      359.84       60.00
      289.01      358.05       60.00
      291.82      356.35       60.00
      294.90      354.48       60.00
      298.46      352.36       60.00
      302.31      350.07       60.00
      304.68      348.69       60.00
      307.08      347.30       60.00
      309.36      345.94       60.00
      311.71      344.63       60.00
      314.29      343.15       60.00
      316.75      341.75       60.00
      319.26      340.37       60.00
      321.84      338.94       60.00
      324.36      337.56       60.00
      327.00      336.17       60.00
      329.69      334.77       60.00
      332.19      333.46       60.00
      334.70      332.18       60.00
      337.30      330.89       60.00
      339.66      329.70       60.00
      342.06      328.51       60.00
      344.46      327.37       60.00
      346.86      326.25       60.00
      350.78      324.47       60.00
      354.53      322.84       60.00
      357.61      321.53       60.00
      360.64      320.26       60.00
      363.08      319.30       60.00
      367.00      317.78       60.00
      370.86      316.37       60.00
      373.36      315.51       60.00
      375.83      314.66       60.00
      378.32      313.86       60.00
      380.97      313.01       60.00
      385.12      311.77       60.00
      389.63      310.53       60.00
      393.87      309.47       60.00
      397.81      308.58       60.00
      401.89      307.73       60.00
      405.79      307.01       60.00
      409.20      306.45       60.00
      412.90      305.92       60.00
      416.36      305.50       60.00
      419.99      305.13       60.00
      424.40      304.80       60.00
      428.63      304.59       60.00
      433.26      304.49       60.00
      437.86      304.51       60.00
      441.91      304.64       60.00
      445.75      304.87       60.00
      449.12      305.16       60.00
      452.48      305.51       60.00
      456.18      305.98       60.00
      459.53      306.49       60.00
      463.17      307.12       60.00
      467.03      307.90       60.00
      470.94      308.79       60.00
      475.19      309.88       60.00
      479.12      310.99       60.00
      482.81      312.15       60.00
      486.68      313.47       60.00
      490.75      314.99       60.00
      495.10      316.72       60.00
      499.18      318.48       60.00
      503.23      320.36       60.00
      507.15      322.33       60.00
      510.76      324.20       60.00
      514.55      326.28       60.00
      518.30      328.48       60.00
      521.91      330.67       60.00
      525.29      332.84       60.00
      528.50      334.98       60.00
      531.97      337.37       60.00
      535.29      339.76       60.00
      538.13      341.87       60.00
      540.23      343.46       60.00
      542.34      345.10       60.00
      545.25      347.42       60.00
      548.43      350.03       60.00
      550.42      351.73       60.00
      552.42      353.41       60.00
      554.30      355.07       60.00
      556.20      356.75       60.00
      558.16      358.52       60.00
      560.06      360.29       60.00
      563.11      363.16       60.00
      565.10      365.06       60.00
      566.89      366.79       60.00
      568.61      368.51       60.00
      570.62      370.49       60.00
      573.60      373.54       60.00
      576.44      376.51       60.00
      579.01      379.26       60.00
      581.85      382.35       60.00
      583.99      384.75       60.00
      586.42      387.48       60.00
      588.77      390.15       60.00
      591.36      393.16       60.00
      594.28      396.62       60.00
      597.24      400.17       60.00
      599.90      403.44       60.00
      602.56      406.73       60.00
      604.98      409.80       60.00
      607.44      412.94       60.00
      610.06      416.36       60.00
      612.59      419.67       60.00
      615.26      423.23       60.00
      618.03      426.96       60.00
      620.78      430.72       60.00
      623.43      434.38       60.00
      626.12      438.17       60.00
      628.92      442.14       60.00
      631.52      445.87       60.00
      633.85      449.24       60.00
      635.81      452.12       60.00
      637.93      455.23       60.00
      640.02      458.34       60.00
      642.35      461.84       60.00
      643.87      464.13       60.00
      645.37      466.43       60.00
      647.73      470.02       60.00
      649.94      473.44       60.00
      651.90      476.49       60.00
      654.03      479.83       60.00
      656.49      483.72       60.00
      658.79      487.37       60.00
      661.12      491.12       60.00
      662.59      493.49       60.00
      663.97      495.71       60.00
      665.34      497.94       60.00
      666.69      500.16       60.00
      668.04      502.37       60.00
      669.47      504.74       60.00
      671.67      508.37       60.00
      673.12      510.79       60.00
      674.58      513.25       60.00
      676.93      517.22       60.00
      679.34      521.31       60.00
      681.68      525.34       60.00
      684.02      529.39       60.00
      686.31      533.40       60.00
      687.70      535.87       60.00
      689.08      538.32       60.00
      691.28      542.26       60.00
      693.42      546.13       60.00
      695.33      549.63       60.00
      699.02      556.46       60.00
      701.08      558.62       45.00
      702.84      562.08       45.00
      704.88      566.10       45.00
      707.10      570.55       45.00
      709.50      575.39       45.00
      711.97      580.47       45.00
      714.41      585.50       45.00
      716.39      589.64       45.00
      718.46      594.01       45.00
      720.70      598.78       45.00
      723.00      603.73       45.00
      725.29      608.71       45.00
      727.51      613.58       45.00
      729.55      618.11       45.00
      731.40      622.26       45.00
      733.00      625.87       45.00
      734.37      628.95       45.00
      736.05      632.79       45.00
      736.92      634.81       45.00
      737.91      637.06       45.00
      741.60      645.65       45.00
      743.24      649.48       45.00
      744.63      652.75       45.00
      746.18      656.43       45.00
      747.86      660.43       45.00
      749.70      664.83       45.00
      751.64      669.51       45.00
      753.67      674.42       45.00
      755.77      679.52       45.00
      757.91      684.77       45.00
      760.09      690.12       45.00
      762.27      695.51       45.00
      764.44      700.91       45.00
      766.59      706.28       45.00
      768.68      711.56       45.00
      770.70      716.69       45.00
      772.64      721.65       45.00
      774.47      726.38       45.00
      776.16      730.76       45.00
      777.72      734.87       45.00
      779.15      738.66       45.00
      780.58      742.46       45.00
      783.10      749.23       45.00
      785.35      755.43       45.00
      787.19      760.53       45.00
      788.68      764.73       45.00
      789.89      768.18       45.00
      790.90      771.09       45.00
      791.77      773.62       45.00
      792.51      775.79       45.00
      793.33      778.20       45.00
      794.27      781.01       45.00
      795.46      784.60       45.00
      796.46      787.61       45.00
      797.58      791.07       45.00
      799.12      795.86       45.00
      800.42      799.99       45.00
      801.90      804.74       45.00
      803.50      809.98       45.00
      805.05      815.14       45.00
      806.42      819.79       45.00
      807.51      823.58       45.00
      808.66      827.61       45.00
      809.59      830.92       45.00
      810.66      834.77       45.00
      811.93      839.39       45.00
      813.25      844.34       45.00
      814.45      848.93       45.00
      815.45      852.77       45.00
      816.30      856.09       45.00
      817.25      859.87       45.00
      818.45      864.67       45.00
      819.46      868.80       45.00
      820.55      873.36       45.00
      821.74      878.34       45.00
      822.95      883.57       45.00
      824.12      888.66       45.00
      825.20      893.44       45.00
      826.16      897.77       45.00
      827.22      902.57       45.00
      828.18      907.02       45.00
      829.03      910.97       45.00
      829.77      914.49       45.00
      830.44      917.71       45.00
      831.30      921.85       45.00
      832.29      926.64       45.00
      832.90      929.64       45.00
      833.42      932.27       45.00
      834.04      935.33       45.00
      834.89      939.63       45.00
      836.11      945.82       45.00
      837.66      953.83       45.00
      838.44      957.87       45.00
      839.15      961.61       45.00
      839.92      965.66       45.00
      840.78      970.15       45.00
      841.69      974.98       45.00
      842.66      980.04       45.00
      843.66      985.33       45.00
      844.69      990.75       45.00
      845.74      996.33       45.00
      846.83     1001.95       45.00
      847.91     1007.58       45.00
      848.99     1013.18       45.00
      850.07     1018.73       45.00
      851.14     1024.11       45.00
      852.17     1029.32       45.00
      853.16     1034.31       45.00
      854.12     1039.03       45.00
      855.00     1043.38       45.00
      855.82     1047.39       45.00
      856.57     1051.05       45.00
      857.36     1054.88       45.00
      859.04     1062.93       45.00
      860.15     1068.26       45.00
      860.73     1071.00       45.00
      861.11     1072.81       45.00
      861.62     1075.20       45.00
      862.38     1078.78       45.00
      863.06     1081.97       45.00
      864.02     1086.46       45.00
      864.74     1089.77       45.00
      865.46     1093.13       45.00
      866.25     1096.78       45.00
      867.14     1100.89       45.00
      868.16     1105.61       45.00
      869.34     1111.02       45.00
      870.63     1116.92       45.00
      871.51     1120.96       45.00
      872.41     1125.07       45.00
      873.39     1129.53       45.00
      874.45     1134.36       45.00
      875.57     1139.42       45.00
      876.71     1144.62       45.00
      877.87     1149.87       45.00
      879.03     1155.11       45.00
      880.17     1160.25       45.00
      881.27     1165.19       45.00
      882.31     1169.80       45.00
      883.28     1174.11       45.00
      884.16     1178.03       45.00
      885.02     1181.84       45.00
      886.44     1188.08       45.00
      887.52     1192.79       45.00
      888.30     1196.21       45.00
      889.04     1199.39       45.00
      889.92     1203.20       45.00
      890.82     1207.02       45.00
      891.70     1210.78       45.00
      892.62     1214.68       45.00
      893.63     1218.90       45.00
      894.77     1223.65       45.00
      896.04     1228.91       45.00
      897.06     1233.10       45.00
      898.15     1237.55       45.00
      899.35     1242.37       45.00
      900.63     1247.49       45.00
      901.96     1252.68       45.00
      903.27     1257.86       45.00
      904.56     1262.78       45.00
      905.79     1267.40       45.00
      906.91     1271.60       45.00
      907.98     1275.44       45.00
      909.59     1281.17       45.00
      910.88     1285.67       45.00
      911.84     1289.01       45.00
      912.79     1292.31       45.00
      914.02     1296.20       45.00
      915.15     1299.74       45.00
      916.22     1303.08       45.00
      917.46     1306.78       45.00
      919.05     1311.35       45.00
      920.42     1315.08       45.00
      921.93     1319.12       45.00
      923.69     1323.60       45.00
      925.70     1328.38       45.00
      927.72     1333.10       45.00
      929.77     1337.68       45.00
      931.92     1342.28       45.00
      934.30     1347.04       45.00
      936.73     1351.95       45.00
      939.17     1356.90       45.00
      940.93     1360.36       45.00
      943.00     1364.55       45.00
      944.73     1368.05       45.00
      946.32     1371.34       45.00
      947.90     1374.56       45.00
      949.52     1377.89       45.00
      951.23     1381.64       45.00
      953.04     1385.12       45.00
      954.69     1388.91       45.00
      956.56     1393.14       45.00
      958.30     1397.22       45.00
      959.77     1400.81       45.00
      961.37     1404.74       45.00
      963.08     1409.13       45.00
      964.62     1413.27       45.00
      966.29     1417.90       45.00
      967.89     1422.53       45.00
      969.13     1426.17       45.00
      971.20     1432.54       45.00
      972.72     1437.47       45.00
      972.66     1440.16       45.00
      973.40     1442.25       45.00
      974.53     1443.31       45.00
      974.86     1444.26       45.00
      975.89     1445.36       45.00
      975.02     1444.45       45.00
      972.85     1438.75       45.00
      973.15     1439.78       45.00
      972.76     1443.24       45.00
      971.91     1446.97       45.00
      971.56     1449.14       45.00
      970.83     1451.43       45.00
      968.76     1455.31       45.00
      967.45     1457.70       45.00
      965.77     1458.82       45.00
      966.66     1459.28       45.00
      966.45     1458.96       45.00
      965.47     1459.17       45.00
      963.97     1459.92       45.00
      962.36     1460.70       45.00
      957.50     1463.00       45.00
      952.42     1465.31       45.00
      948.73     1466.88       45.00
      945.58     1468.19       45.00
      941.96     1469.64       45.00
      937.98     1471.16       45.00
      933.89     1472.61       45.00
      929.76     1474.04       45.00
      925.59     1475.38       45.00
      921.02     1476.79       45.00
      916.23     1478.17       45.00
      912.47     1479.22       45.00
      908.48     1480.26       45.00
      904.38     1481.16       45.00
      900.16     1482.06       45.00
      895.86     1483.04       45.00
      891.22     1484.00       45.00
      886.12     1484.99       45.00
      881.45     1485.90       45.00
      875.70     1487.04       45.00
      870.47     1487.99       45.00
      865.29     1488.98       45.00
      860.66     1489.87       45.00
      856.34     1490.73       45.00
      851.57     1491.70       45.00
      847.24     1492.60       45.00
      843.34     1493.44       45.00
      839.83     1494.22       45.00
      836.22     1495.04       45.00
      831.77     1496.09       45.00
      827.55     1497.12       45.00
      823.00     1498.24       45.00
      818.22     1499.45       45.00
      812.99     1500.80       45.00
      808.00     1502.12       45.00
      804.10     1503.17       45.00
      800.00     1504.27       45.00
      796.67     1505.16       45.00
      792.76     1506.22       45.00
      788.24     1507.45       45.00
      783.26     1508.79       45.00
      777.89     1510.26       45.00
      772.42     1511.73       45.00
      766.95     1513.18       45.00
      761.60     1514.59       45.00
      756.60     1515.84       45.00
      752.00     1517.01       45.00
      747.10     1518.19       45.00
      742.05     1519.37       45.00
      736.97     1520.52       45.00
      731.95     1521.59       45.00
      727.21     1522.57       45.00
      722.78     1523.44       45.00
      718.85     1524.18       45.00
      715.83     1524.74       45.00
      713.88     1525.07       45.00
      710.87     1525.59       45.00
      707.77     1526.11       45.00
      703.65     1526.78       45.00
      697.72     1527.69       45.00
      693.61     1528.32       45.00
      689.16     1528.94       45.00
      684.17     1529.61       45.00
      678.86     1530.31       45.00
      673.64     1530.99       45.00
      668.73     1531.63       45.00
      664.42     1532.18       45.00
      660.75     1532.64       45.00
      655.90     1533.27       45.00
      653.13     1533.60       45.00
      649.31     1534.07       45.00
      645.74     1534.51       45.00
      642.09     1534.95       45.00
      638.19     1535.42       45.00
      633.71     1535.94       45.00
      629.54     1536.37       45.00
      625.53     1536.78       45.00
      621.29     1537.22       45.00
      617.07     1537.62       45.00
      612.24     1538.00       45.00
      607.62     1538.31       45.00
      604.13     1538.51       45.00
      600.51     1538.68       45.00
      597.82     1538.76       45.00
      596.59     1538.78       45.00
      591.67     1538.89       45.00
      588.05     1538.92       45.00
      584.02     1538.89       45.00
      579.27     1538.78       45.00
      574.07     1538.56       45.00
      568.60     1538.22       45.00
      563.14     1537.72       45.00
      558.01     1537.12       45.00
      553.37     1536.49       45.00
      549.42     1535.86       45.00
      546.35     1535.31       45.00
      543.32     1534.72       45.00
      540.09     1534.08       45.00
      536.10     1533.18       45.00
      531.62     1532.09       45.00
      526.98     1530.87       45.00
      522.79     1529.72       45.00
      519.45     1528.70       45.00
      515.96     1527.63       45.00
      513.31     1526.77       45.00
      510.99     1526.01       45.00
      508.53     1525.14       45.00
      504.77     1523.83       45.00
      499.15     1521.75       45.00
      495.37     1520.32       45.00
      491.42     1518.76       45.00
      486.93     1516.94       45.00
      482.10     1514.89       45.00
      477.01     1512.70       45.00
      471.86     1510.41       45.00
      466.77     1508.08       45.00
      461.94     1505.86       45.00
      457.52     1503.74       45.00
      453.49     1501.76       45.00
      449.82     1499.92       45.00
      443.95     1496.89       45.00
      439.50     1494.47       45.00
      436.37     1492.75       45.00
      433.66     1491.15       45.00
      430.79     1489.50       45.00
      428.92     1488.39       45.00
      427.24     1487.38       45.00
      424.36     1485.57       45.00
      421.40     1483.69       45.00
      417.78     1481.33       45.00
      413.77     1478.55       45.00
      410.08     1475.82       45.00
      407.04     1473.55       45.00
      403.92     1471.11       45.00
      401.46     1469.14       45.00
      398.96     1467.01       45.00
      395.66     1464.10       45.00
      392.53     1461.21       45.00
      388.94     1457.68       45.00
      385.48     1454.08       45.00
      382.65     1450.96       45.00
      379.94     1447.81       45.00
      378.12     1445.58       45.00
      376.17     1443.14       45.00
      374.15     1440.49       45.00
      372.05     1437.60       45.00
      369.93     1434.55       45.00
      367.97     1431.68       45.00
      365.87     1428.39       45.00
      364.04     1425.39       45.00
      362.25     1422.40       45.00
      360.70     1419.63       45.00
      359.55     1417.63       45.00
      357.79     1414.29       45.00
      356.30     1411.27       45.00
      354.58     1407.80       45.00
      352.65     1403.67       45.00
      350.63     1399.23       45.00
      348.59     1394.73       45.00
      346.70     1390.07       45.00
      344.94     1385.67       45.00
      343.16     1381.13       45.00
      341.37     1376.20       45.00
      339.46     1371.24       45.00
      337.71     1366.46       45.00
      336.13     1362.15       45.00
      334.76     1358.44       45.00
      333.56     1355.15       45.00
      332.33     1351.79       45.00
      330.92     1348.03       45.00
      329.21     1343.35       45.00
      327.32     1338.16       45.00
      325.47     1333.25       45.00
      323.84     1328.98       45.00
      322.04     1324.33       45.00
      320.58     1320.71       45.00
      319.31     1317.57       45.00
      317.98     1314.31       45.00
      316.69     1311.25       45.00
      315.29     1307.97       45.00
      313.87     1304.70       45.00
      312.44     1301.41       45.00
      311.05     1298.32       45.00
      309.80     1295.58       45.00
      307.88     1291.46       45.00
      306.19     1287.95       45.00
      304.26     1283.99       45.00
      302.05     1279.56       45.00
      299.70     1275.01       45.00
      297.36     1270.61       45.00
      295.13     1266.51       45.00
      292.78     1262.31       45.00
      290.38     1258.13       45.00
      288.11     1254.27       45.00
      286.13     1250.95       45.00
      284.65     1248.50       45.00
      283.13     1246.01       45.00
      281.19     1242.91       45.00
      278.87     1239.23       45.00
      275.98     1234.78       45.00
      273.22     1230.57       45.00
      270.68     1226.76       45.00
      268.31     1223.26       45.00
      265.88     1219.65       45.00
      263.38     1215.97       45.00
      260.87     1212.32       45.00
      258.30     1208.56       45.00
      255.89     1205.05       45.00
      253.71     1201.88       45.00
      251.57     1198.76       45.00
      249.04     1195.10       45.00
      246.51     1191.40       45.00
      243.51     1186.95       45.00
      240.56     1182.56       45.00
      238.12     1178.87       45.00
      235.97     1175.60       45.00
      234.30     1173.06       45.00
      232.54     1170.32       45.00
      230.58     1167.29       45.00
      228.54     1164.09       45.00
      226.38     1160.68       45.00
      224.21     1157.21       45.00
      222.24     1154.05       45.00
      220.40     1151.05       45.00
      218.04     1147.19       45.00
      216.25     1144.24       45.00
      214.39     1141.16       45.00
      212.14     1137.38       45.00
      209.32     1132.63       45.00
      205.96     1126.89       45.00
      203.80     1123.21       45.00
      201.61     1119.44       45.00
      199.22     1115.28       45.00
      196.63     1110.78       45.00
      193.90     1106.03       45.00
      191.14     1101.19       45.00
      188.37     1096.34       45.00
      185.67     1091.58       45.00
      183.10     1087.07       45.00
      180.69     1082.82       45.00
      178.48     1078.93       45.00
      176.44     1075.33       45.00
      173.63     1070.36       45.00
      171.24     1066.11       45.00
      169.29     1062.67       45.00
      167.59     1059.65       45.00
      165.88     1056.60       45.00
      163.99     1053.23       45.00
      161.60     1048.94       45.00
      159.06     1044.34       45.00
      156.65     1039.96       45.00
      154.48     1036.01       45.00
      152.65     1032.62       45.00
      150.62     1028.87       45.00
      149.22     1026.28       45.00
      147.65     1023.34       45.00
      145.91     1020.05       45.00
      144.29     1016.98       45.00
      141.72     1012.04       45.00
      139.99     1008.69       45.00
      138.17     1005.14       45.00
      136.15     1001.14       45.00
      133.95      996.75       45.00
      131.67      992.15       45.00
      129.40      987.49       45.00
      127.22      982.98       45.00
      125.24      978.83       45.00
      123.21      974.50       45.00
      121.13      970.03       45.00
      119.06      965.50       45.00
      117.04      961.01       45.00
      115.10      956.64       45.00
      113.30      952.52       45.00
      111.61      948.60       45.00
      109.67      944.02       45.00
      107.85      939.67       45.00
      106.17      935.58       45.00
      104.65      931.83       45.00
      103.28      928.40       45.00
      102.07      925.32       45.00
      100.67      921.71       45.00
       99.61      918.95       45.00
       98.23      915.30       45.00
       96.94      911.85       45.00
       95.48      907.88       45.00
       93.92      903.54       45.00
       92.35      899.10       45.00
       90.95      895.03       45.00
       89.69      891.35       45.00
       88.22      886.92       45.00
       86.98      883.11       45.00
       85.47      878.37       45.00
       84.18      874.23       45.00
       82.78      869.60       45.00
       81.26      864.48       45.00
       79.84      859.51       45.00
       78.59      855.02       45.00
       77.57      851.26       45.00
       76.39      846.80       45.00
       75.67      843.98       45.00
       74.78      840.49       45.00
       73.85      836.72       45.00
       72.92      832.85       45.00
       71.98      828.85       45.00
       71.09      824.94       45.00
       70.10      820.55       45.00
       69.36      817.14       45.00
       68.60      813.56       45.00
       67.80      809.69       45.00
       67.03      805.90       45.00
       66.35      802.50       45.00
       65.73      799.25       45.00
       64.97      795.27       45.00
       64.00      790.00       45.00
       63.26      785.93       45.00
       62.51      781.60       45.00
       61.70      776.84       45.00
       60.85      771.71       45.00
       59.99      766.39       45.00
       59.14      761.02       45.00
       58.33      755.72       45.00
       57.59      750.69       45.00
       56.92      746.06       45.00
       56.24      741.20       45.00
       55.57      736.26       45.00
       54.92      731.31       45.00
       54.30      726.46       45.00
       53.75      721.95       45.00
       53.26      717.71       45.00
       52.83      713.90       45.00
       52.46      710.55       45.00
       51.95      705.53       45.00
       51.69      702.75       45.00
       51.50      700.87       45.00
       51.27      698.11       45.00
       51.02      695.33       45.00
       50.74      691.91       45.00
       50.37      686.75       45.00
       50.13      683.09       45.00
       49.89      679.18       45.00
       49.66      674.87       45.00
       49.45      670.25       45.00
       49.29      665.59       45.00
       49.18      661.12       45.00
       49.12      656.55       45.00
       49.12      651.65       45.00
       49.18      646.70       45.00
       49.29      642.16       45.00
       49.43      638.12       45.00
       49.58      634.88       45.00
       49.71      632.46       45.00
       49.88      629.64       45.00
       50.12      626.19       45.00
       50.44      622.13       45.00
       50.86      617.48       45.00
       51.40      612.41       45.00
       52.04      607.06       45.00
       52.76      601.77       45.00
       53.42      597.29       45.00
       54.18      592.63       45.00
       55.05      587.67       45.00
       56.02      582.64       45.00
       57.03      577.69       45.00
       58.04      573.06       45.00
       59.05      568.76       45.00
       59.99      564.89       45.00
       61.38      559.54       45.00
       62.60      555.10       45.00
       63.65      551.45       45.00
       64.65      548.06       45.00
       65.82      544.40       45.00
       66.82      541.29       45.00
       67.77      538.41       45.00
       68.97      534.97       45.00
       70.19      531.63       45.00
       71.35      528.50       45.00
       72.88      524.53       45.00
       74.10      521.54       45.00
       75.44      518.31       45.00
       77.02      514.69       45.00
       78.81      510.72       45.00
       80.82      506.49       45.00
       82.81      502.47       45.00
       85.10      498.12       45.00
       87.66      493.51       45.00
       90.22      489.09       45.00
       92.70      485.11       45.00
       94.99      481.61       45.00
       98.04      477.18       45.00
      100.53      473.77       45.00
      102.47      471.22       45.00
      104.65      468.45       45.00
      106.52      466.15       45.00
      109.71      462.44       45.00
      112.35      459.49       45.00
      115.54      456.09       45.00
      119.19      452.39       45.00
      122.87      448.86       45.00
      126.18      445.84       45.00
      128.80      443.52       45.00
      131.45      441.30       45.00
      134.16      439.03       45.00
      137.75      436.18       45.00
      141.60      433.22       45.00
      145.03      430.68       45.00
      148.44      428.23       45.00
      151.61      426.06       45.00
      154.54      423.98       45.00
      157.53      421.99       45.00
      160.59      420.01       45.00
      165.50      416.84       45.00
      168.79      414.80       45.00
      172.33      412.63       45.00
      176.27      410.22       45.00
      180.50      407.66       45.00
      185.08      404.99       45.00
      189.66      402.32       45.00
      194.14      399.68       45.00
      198.49      397.14       45.00
      202.45      394.82       45.00
      206.76      392.32       45.00
      211.02      389.81       45.00
      215.23      387.31       45.00
      219.41      384.83       45.00
      223.31      382.49       45.00
      226.88      380.35       45.00
      230.13      378.40       45.00
      233.09      376.60       45.00
      236.91      374.28       45.00
      239.30      372.81       45.00
      242.53      370.83       45.00
      245.78      368.82       45.00
      249.63      366.46       45.00
      253.83      363.86       45.00
      258.03      361.24       45.00
      261.90      358.85       45.00
      265.41      356.69       45.00
      269.61      354.07       45.00
      272.85      352.06       45.00
      275.43      350.49       45.00
      278.15      348.82       45.00
      281.24      346.95       45.00
      284.40      345.03       45.00
      288.10      342.80       45.00
      292.03      340.45       45.00
      295.74      338.26       45.00
      299.61      336.00       45.00
      303.18      333.94       45.00
      306.57      331.99       45.00
      309.28      330.50       45.00
      312.18      328.88       45.00
      317.12      326.17       45.00
      320.70      324.29       45.00
      324.67      322.21       45.00
      329.13      319.93       45.00
      334.06      317.47       45.00
      339.10      315.04       45.00
      343.92      312.85       45.00
      348.47      310.85       45.00
      352.30      309.21       45.00
      355.31      307.97       45.00
      358.53      306.71       45.00
      359.54      306.33       45.00
      362.51      305.21       45.00
      366.04      303.93       45.00
      369.86      302.60       45.00
      373.84      301.29       45.00
      378.01      300.03       45.00
      382.18      298.78       45.00
      386.28      297.66       45.00
      390.36      296.64       45.00
      394.39      295.76       45.00
      398.39      294.93       45.00
      402.34      294.18       45.00
      406.01      293.58       45.00
      409.49      293.12       45.00
      412.82      292.70       45.00
      415.95      292.36       45.00
      419.56      292.03       45.00
      423.87      291.75       45.00
      427.95      291.59       45.00
      432.70      291.53       45.00
      437.48      291.60       45.00
      441.47      291.79       45.00
      445.39      292.06       45.00
      448.53      292.34       45.00
      451.66      292.69       45.00
      455.12      293.16       45.00
      458.39      293.68       45.00
      462.17      294.36       45.00
      465.78      295.11       45.00
      469.49      295.97       45.00
      473.54      297.03       45.00
      477.34      298.12       45.00
      481.38      299.40       45.00
      485.06      300.67       45.00
      488.48      301.95       45.00
      492.43      303.52       45.00
      496.20      305.16       45.00
      500.54      307.14       45.00
      504.85      309.25       45.00
      508.52      311.17       45.00
      512.13      313.19       45.00
      515.57      315.19       45.00
      518.89      317.18       45.00
      522.69      319.60       45.00
      526.42      322.11       45.00
      529.66      324.33       45.00
      533.25      326.92       45.00
      535.84      328.87       45.00
      538.33      330.80       45.00
      540.74      332.69       45.00
      543.86      335.25       45.00
      546.59      337.48       45.00
      549.61      340.09       45.00
      553.34      343.42       45.00
      556.14      345.98       45.00
      559.09      348.76       45.00
      562.27      351.84       45.00
      565.50      355.10       45.00
      568.66      358.34       45.00
      571.61      361.41       45.00
      574.81      364.88       45.00
      578.07      368.47       45.00
      581.11      371.89       45.00
      583.81      375.01       45.00
      586.13      377.72       45.00
      588.51      380.59       45.00
      591.68      384.44       45.00
      594.05      387.37       45.00
      596.69      390.72       45.00
      599.71      394.60       45.00
      602.91      398.80       45.00
      606.14      403.10       45.00
      609.22      407.29       45.00
      611.99      411.11       45.00
      614.49      414.61       45.00
      617.74      419.22       45.00
      620.42      423.08       45.00
      622.72      426.43       45.00
      625.12      429.95       45.00
      627.72      433.80       45.00
      630.36      437.75       45.00
      632.77      441.40       45.00
      634.92      444.69       45.00
      636.86      447.66       45.00
      638.46      450.14       45.00
      640.46      453.25       45.00
      642.04      455.72       45.00
      643.53      458.09       45.00
      645.42      461.07       45.00
      648.13      465.40       45.00
      651.76      471.26       45.00
      653.85      474.67       45.00
      655.91      478.05       45.00
      658.19      481.83       45.00
      660.70      486.00       45.00
      663.33      490.42       45.00
      666.07      495.06       45.00
      668.86      499.82       45.00
      671.65      504.63       45.00
      674.39      509.41       45.00
      677.05      514.07       45.00
      679.58      518.56       45.00
      681.91      522.74       45.00
      684.06      526.62       45.00
      685.99      530.13       45.00
      687.84      533.51       45.00
      691.07      539.50       45.00
      693.51      544.09       45.00
      695.13      547.16       45.00
      696.32      549.42       45.00
      699.89      556.30       45.00
      699.97      556.96       30.00
      700.82      558.67       30.00
      702.69      562.44       30.00
      704.82      566.76       30.00
      707.13      571.49       30.00
      709.45      576.31       30.00
      711.64      580.91       30.00
      713.67      585.19       30.00
      715.79      589.71       30.00
      717.83      594.10       30.00
      719.80      598.36       30.00
      721.70      602.51       30.00
      723.54      606.54       30.00
      725.36      610.57       30.00
      727.41      615.15       30.00
      729.45      619.73       30.00
      731.36      624.04       30.00
      733.10      628.01       30.00
      734.56      631.35       30.00
      735.27      632.98       30.00
      735.80      634.22       30.00
      738.98      641.57       30.00
      740.54      645.21       30.00
      741.92      648.46       30.00
      743.48      652.13       30.00
      745.18      656.15       30.00
      747.02      660.54       30.00
      748.97      665.22       30.00
      751.01      670.13       30.00
      753.11      675.23       30.00
      755.26      680.48       30.00
      757.44      685.82       30.00
      759.62      691.21       30.00
      761.79      696.60       30.00
      763.93      701.94       30.00
      766.01      707.19       30.00
      768.02      712.29       30.00
      769.95      717.21       30.00
      771.77      721.89       30.00
      773.47      726.27       30.00
      775.02      730.33       30.00
      776.56      734.35       30.00
      778.90      740.56       30.00
      781.20      746.72       30.00
      783.30      752.42       30.00
      785.21      757.66       30.00
      786.92      762.43       30.00
      788.46      766.76       30.00
      789.83      770.66       30.00
      791.04      774.13       30.00
      792.10      777.22       30.00
      792.97      779.76       30.00
      793.95      782.64       30.00
      794.76      785.05       30.00
      795.59      787.54       30.00
      796.33      789.78       30.00
      797.84      794.38       30.00
      799.03      798.05       30.00
      800.40      802.34       30.00
      801.95      807.24       30.00
      803.55      812.40       30.00
      805.01      817.21       30.00
      806.27      821.39       30.00
      807.21      824.57       30.00
      808.12      827.71       30.00
      809.01      830.77       30.00
      810.12      834.67       30.00
      811.38      839.16       30.00
      812.68      843.89       30.00
      813.87      848.30       30.00
      814.91      852.19       30.00
      815.84      855.75       30.00
      816.56      858.48       30.00
      817.43      861.89       30.00
      818.79      867.28       30.00
      819.72      871.05       30.00
      820.73      875.10       30.00
      821.85      879.74       30.00
      823.04      884.77       30.00
      824.28      890.06       30.00
      825.51      895.41       30.00
      826.70      900.64       30.00
      827.79      905.49       30.00
      828.77      909.92       30.00
      829.61      913.72       30.00
      830.30      916.94       30.00
      831.15      920.87       30.00
      831.51      922.53       30.00
      832.16      925.51       30.00
      832.99      929.44       30.00
      833.92      933.85       30.00
      834.92      938.63       30.00
      835.91      943.34       30.00
      836.68      947.09       30.00
      837.34      950.29       30.00
      838.06      953.76       30.00
      838.91      957.95       30.00
      840.04      963.45       30.00
      841.45      970.32       30.00
      842.30      974.48       30.00
      843.14      978.58       30.00
      844.06      983.06       30.00
      845.08      988.00       30.00
      846.16      993.22       30.00
      847.29      998.66       30.00
      848.47     1004.25       30.00
      849.65     1009.91       30.00
      850.85     1015.56       30.00
      852.04     1021.15       30.00
      853.21     1026.60       30.00
      854.34     1031.81       30.00
      855.40     1036.70       30.00
      856.39     1041.25       30.00
      857.31     1045.41       30.00
      858.20     1049.49       30.00
      859.73     1056.39       30.00
      861.02     1062.17       30.00
      862.00     1066.53       30.00
      862.80     1070.11       30.00
      863.52     1073.35       30.00
      864.32     1076.90       30.00
      865.30     1081.24       30.00
      866.14     1084.95       30.00
      867.08     1089.08       30.00
      868.34     1094.64       30.00
      869.19     1098.39       30.00
      869.99     1101.87       30.00
      870.83     1105.54       30.00
      871.74     1109.56       30.00
      872.76     1113.97       30.00
      873.90     1118.94       30.00
      875.20     1124.60       30.00
      876.68     1130.99       30.00
      878.27     1137.82       30.00
      879.22     1141.88       30.00
      880.15     1145.84       30.00
      881.17     1150.14       30.00
      882.26     1154.74       30.00
      883.42     1159.57       30.00
      884.63     1164.63       30.00
      885.90     1169.82       30.00
      887.20     1175.17       30.00
      888.54     1180.59       30.00
      889.89     1186.03       30.00
      891.26     1191.48       30.00
      892.62     1196.88       30.00
      893.98     1202.18       30.00
      895.32     1207.38       30.00
      896.63     1212.38       30.00
      897.89     1217.19       30.00
      899.09     1221.75       30.00
      900.23     1225.97       30.00
      901.27     1229.88       30.00
      902.23     1233.41       30.00
      903.29     1237.28       30.00
      905.55     1245.45       30.00
      907.13     1251.09       30.00
      908.03     1254.24       30.00
      908.71     1256.60       30.00
      909.56     1259.54       30.00
      910.72     1263.50       30.00
      911.81     1267.21       30.00
      912.90     1270.85       30.00
      914.20     1275.14       30.00
      915.51     1279.40       30.00
      916.94     1284.12       30.00
      918.54     1289.11       30.00
      920.08     1293.91       30.00
      921.56     1298.27       30.00
      922.81     1301.85       30.00
      924.23     1305.83       30.00
      925.14     1308.31       30.00
      926.26     1311.29       30.00
      927.79     1315.31       30.00
      929.37     1319.26       30.00
      931.23     1323.74       30.00
      933.16     1328.28       30.00
      935.04     1332.40       30.00
      936.80     1336.20       30.00
      938.40     1339.58       30.00
      940.40     1343.70       30.00
      942.52     1347.87       30.00
      944.80     1352.49       30.00
      946.99     1356.69       30.00
      949.10     1360.81       30.00
      951.14     1364.91       30.00
      952.63     1367.86       30.00
      953.14     1368.95       30.00
      955.22     1373.16       30.00
      957.00     1376.70       30.00
      958.53     1379.44       30.00
      960.56     1383.77       30.00
      962.35     1387.77       30.00
      964.04     1391.72       30.00
      965.69     1395.69       30.00
      967.22     1399.57       30.00
      968.84     1403.78       30.00
      970.13     1407.27       30.00
      971.35     1411.04       30.00
      972.61     1415.07       30.00
      973.72     1418.79       30.00
      974.85     1422.96       30.00
      975.91     1427.23       30.00
      976.89     1431.87       30.00
      977.37     1434.69       30.00
      977.70     1436.31       30.00
      977.25     1437.78       30.00
      976.77     1435.78       30.00
      976.09     1431.57       30.00
      976.97     1434.94       30.00
      977.45     1439.19       30.00
      977.48     1440.95       30.00
      977.21     1443.05       30.00
      978.34     1446.03       30.00
      977.84     1447.25       30.00
      976.26     1450.12       30.00
      974.51     1452.76       30.00
      972.45     1455.44       30.00
      970.69     1457.33       30.00
      970.57     1457.68       30.00
      969.29     1458.74       30.00
      963.33     1463.73       30.00
      969.98     1462.10       30.00
      971.74     1460.84       30.00
      971.41     1459.57       30.00
      968.30     1460.72       30.00
      966.39     1461.48       30.00
      964.33     1461.77       30.00
      963.16     1462.91       30.00
      958.09     1465.12       30.00
      954.58     1466.56       30.00
      951.32     1467.89       30.00
      947.13     1469.50       30.00
      942.49     1471.19       30.00
      938.18     1472.68       30.00
      934.09     1474.02       30.00
      929.85     1475.33       30.00
      925.05     1476.74       30.00
      920.26     1478.06       30.00
      917.01     1478.94       30.00
      914.22     1479.78       30.00
      910.13     1480.73       30.00
      904.60     1481.84       30.00
      898.52     1483.17       30.00
      894.34     1483.91       30.00
      890.06     1484.68       30.00
      884.50     1485.71       30.00
      878.79     1486.68       30.00
      873.31     1487.63       30.00
      867.91     1488.64       30.00
      862.54     1489.64       30.00
      857.36     1490.58       30.00
      852.65     1491.50       30.00
      848.60     1492.32       30.00
      844.85     1493.09       30.00
      839.42     1494.24       30.00
      837.15     1494.75       30.00
      835.00     1495.23       30.00
      831.24     1496.09       30.00
      827.01     1497.08       30.00
      823.10     1498.02       30.00
      818.78     1499.07       30.00
      814.85     1500.04       30.00
      811.89     1500.81       30.00
      808.25     1501.73       30.00
      805.72     1502.38       30.00
      803.60     1502.94       30.00
      800.44     1503.76       30.00
      795.71     1505.00       30.00
      789.04     1506.80       30.00
      785.00     1507.89       30.00
      780.96     1508.98       30.00
      776.33     1510.25       30.00
      771.32     1511.60       30.00
      765.92     1513.09       30.00
      760.25     1514.64       30.00
      754.50     1516.14       30.00
      748.73     1517.62       30.00
      743.02     1519.05       30.00
      737.49     1520.39       30.00
      732.37     1521.56       30.00
      727.56     1522.63       30.00
      723.25     1523.53       30.00
      719.46     1524.29       30.00
      716.14     1524.93       30.00
      711.19     1525.84       30.00
      707.96     1526.42       30.00
      704.80     1526.96       30.00
      701.82     1527.46       30.00
      698.89     1527.92       30.00
      695.80     1528.43       30.00
      691.88     1529.01       30.00
      687.21     1529.67       30.00
      682.07     1530.38       30.00
      676.59     1531.09       30.00
      671.11     1531.80       30.00
      665.90     1532.46       30.00
      661.12     1533.06       30.00
      657.09     1533.56       30.00
      653.45     1534.01       30.00
      649.39     1534.49       30.00
      647.62     1534.70       30.00
      644.14     1535.10       30.00
      639.55     1535.61       30.00
      635.00     1536.13       30.00
      630.94     1536.53       30.00
      626.82     1536.97       30.00
      622.34     1537.42       30.00
      618.32     1537.76       30.00
      613.72     1538.13       30.00
      608.74     1538.47       30.00
      604.16     1538.71       30.00
      600.36     1538.89       30.00
      596.95     1538.99       30.00
      594.45     1539.00       30.00
      589.76     1539.06       30.00
      585.77     1539.06       30.00
      581.24     1538.97       30.00
      576.11     1538.78       30.00
      570.59     1538.46       30.00
      565.14     1537.99       30.00
      559.94     1537.41       30.00
      555.45     1536.82       30.00
      551.65     1536.25       30.00
      546.71     1535.39       30.00
      543.91     1534.85       30.00
      541.33     1534.34       30.00
      537.39     1533.47       30.00
      532.74     1532.35       30.00
      528.87     1531.38       30.00
      524.67     1530.21       30.00
      520.57     1528.99       30.00
      517.14     1527.93       30.00
      514.05     1526.94       30.00
      511.56     1526.08       30.00
      509.73     1525.48       30.00
      502.85     1523.06       30.00
      499.28     1521.71       30.00
      495.77     1520.35       30.00
      491.70     1518.74       30.00
      487.24     1516.92       30.00
      482.38     1514.86       30.00
      477.28     1512.66       30.00
      472.06     1510.34       30.00
      466.77     1507.95       30.00
      461.55     1505.53       30.00
      456.53     1503.14       30.00
      451.80     1500.86       30.00
      447.45     1498.69       30.00
      443.51     1496.66       30.00
      440.03     1494.83       30.00
      436.75     1493.08       30.00
      430.34     1489.46       30.00
      427.76     1488.00       30.00
      426.14     1487.01       30.00
      423.27     1485.31       30.00
      420.90     1483.83       30.00
      417.75     1481.85       30.00
      414.25     1479.50       30.00
      410.06     1476.66       30.00
      406.33     1473.99       30.00
      403.15     1471.64       30.00
      400.64     1469.68       30.00
      398.10     1467.68       30.00
      394.75     1464.89       30.00
      391.54     1462.10       30.00
      387.84     1458.70       30.00
      384.25     1455.21       30.00
      381.24     1452.15       30.00
      378.32     1449.02       30.00
      376.20     1446.66       30.00
      374.08     1444.18       30.00
      372.04     1441.71       30.00
      369.78     1438.86       30.00
      367.51     1435.91       30.00
      365.44     1433.15       30.00
      363.12     1429.88       30.00
      360.86     1426.53       30.00
      358.54     1423.00       30.00
      356.50     1419.75       30.00
      354.83     1416.94       30.00
      352.73     1413.30       30.00
      350.79     1409.81       30.00
      348.39     1405.30       30.00
      345.84     1400.47       30.00
      343.58     1395.94       30.00
      341.59     1391.89       30.00
      339.47     1387.49       30.00
      337.81     1383.96       30.00
      336.26     1380.50       30.00
      334.53     1376.74       30.00
      332.77     1372.83       30.00
      331.17     1369.29       30.00
      329.47     1365.54       30.00
      327.86     1361.95       30.00
      326.40     1358.66       30.00
      324.84     1355.14       30.00
      323.35     1351.88       30.00
      321.78     1348.30       30.00
      319.98     1344.34       30.00
      318.27     1340.57       30.00
      316.43     1336.56       30.00
      314.67     1332.76       30.00
      312.82     1328.83       30.00
      311.15     1325.34       30.00
      309.49     1321.96       30.00
      307.88     1318.65       30.00
      306.26     1315.40       30.00
      304.73     1312.38       30.00
      303.26     1309.49       30.00
      301.74     1306.57       30.00
      300.31     1303.84       30.00
      298.64     1300.72       30.00
      296.96     1297.60       30.00
      295.39     1294.75       30.00
      292.71     1289.96       30.00
      290.67     1286.38       30.00
      288.34     1282.37       30.00
      285.65     1277.85       30.00
      282.73     1273.02       30.00
      279.74     1268.20       30.00
      277.02     1263.85       30.00
      274.59     1260.09       30.00
      272.72     1257.15       30.00
      270.49     1253.73       30.00
      268.02     1249.94       30.00
      265.38     1245.99       30.00
      263.25     1242.80       30.00
      260.64     1238.89       30.00
      258.38     1235.54       30.00
      255.83     1231.81       30.00
      253.14     1227.75       30.00
      250.58     1223.95       30.00
      248.40     1220.68       30.00
      245.84     1216.87       30.00
      243.81     1213.78       30.00
      241.79     1210.68       30.00
      239.26     1206.83       30.00
      236.98     1203.31       30.00
      234.49     1199.42       30.00
      232.01     1195.51       30.00
      229.88     1192.10       30.00
      227.64     1188.49       30.00
      225.61     1185.17       30.00
      223.42     1181.56       30.00
      220.97     1177.49       30.00
      218.58     1173.48       30.00
      216.39     1169.75       30.00
      214.23     1166.07       30.00
      212.23     1162.59       30.00
      209.91     1158.56       30.00
      207.61     1154.52       30.00
      205.58     1150.97       30.00
      203.50     1147.27       30.00
      201.56     1143.81       30.00
      199.54     1140.21       30.00
      197.67     1136.88       30.00
      196.56     1134.88       30.00
      195.22     1132.48       30.00
      192.05     1126.76       30.00
      190.19     1123.40       30.00
      188.33     1120.03       30.00
      186.17     1116.12       30.00
      183.81     1111.83       30.00
      181.26     1107.20       30.00
      178.61     1102.38       30.00
      175.93     1097.50       30.00
      173.27     1092.66       30.00
      170.71     1087.99       30.00
      168.33     1083.63       30.00
      166.13     1079.62       30.00
      164.18     1076.05       30.00
      162.36     1072.71       30.00
      159.31     1067.10       30.00
      157.33     1063.43       30.00
      156.15     1061.24       30.00
      155.05     1059.20       30.00
      153.58     1056.48       30.00
      151.75     1053.06       30.00
      149.92     1049.65       30.00
      147.75     1045.54       30.00
      145.36     1041.02       30.00
      143.13     1036.78       30.00
      141.28     1033.22       30.00
      139.30     1029.39       30.00
      137.34     1025.57       30.00
      135.63     1022.21       30.00
      133.72     1018.41       30.00
      131.64     1014.24       30.00
      129.52     1009.95       30.00
      127.52     1005.87       30.00
      125.71     1002.11       30.00
      123.96      998.45       30.00
      122.25      994.82       30.00
      120.51      991.11       30.00
      118.74      987.26       30.00
      116.84      983.07       30.00
      114.81      978.55       30.00
      112.81      974.01       30.00
      110.98      969.80       30.00
      109.34      965.96       30.00
      107.54      961.67       30.00
      106.05      958.06       30.00
      104.47      954.19       30.00
      102.87      950.21       30.00
      101.17      945.90       30.00
       99.52      941.63       30.00
       98.06      937.81       30.00
       96.69      934.15       30.00
       95.47      930.84       30.00
       94.08      927.02       30.00
       92.61      922.92       30.00
       91.01      918.36       30.00
       89.48      913.90       30.00
       88.16      910.02       30.00
       86.78      905.86       30.00
       85.50      901.92       30.00
       84.33      898.31       30.00
       83.05      894.25       30.00
       81.75      890.04       30.00
       80.57      886.15       30.00
       79.38      882.17       30.00
       78.31      878.50       30.00
       77.09      874.26       30.00
       76.02      870.46       30.00
       74.87      866.29       30.00
       73.70      861.93       30.00
       72.63      857.89       30.00
       71.72      854.39       30.00
       70.64      850.09       30.00
       69.85      846.91       30.00
       69.07      843.73       30.00
       68.31      840.53       30.00
       67.54      837.29       30.00
       66.53      832.86       30.00
       65.70      829.16       30.00
       64.77      824.91       30.00
       63.77      820.23       30.00
       62.88      815.94       30.00
       62.11      812.22       30.00
       61.24      807.80       30.00
       60.50      804.03       30.00
       59.79      800.27       30.00
       59.03      796.20       30.00
       58.24      791.88       30.00
       57.51      787.75       30.00
       56.73      783.26       30.00
       55.85      778.05       30.00
       55.22      774.25       30.00
       54.60      770.38       30.00
       53.93      766.15       30.00
       53.24      761.70       30.00
       52.55      757.15       30.00
       51.88      752.59       30.00
       51.20      747.80       30.00
       50.48      742.64       30.00
       49.78      737.41       30.00
       49.12      732.39       30.00
       48.53      727.69       30.00
       48.01      723.36       30.00
       47.35      717.57       30.00
       46.84      712.78       30.00
       46.43      708.84       30.00
       46.05      704.99       30.00
       45.76      701.93       30.00
       45.49      698.78       30.00
       45.24      695.92       30.00
       44.94      692.20       30.00
       44.67      688.37       30.00
       44.34      683.51       30.00
       44.06      678.40       30.00
       43.83      673.90       30.00
       43.63      668.87       30.00
       43.49      664.59       30.00
       43.39      660.26       30.00
       43.32      655.49       30.00
       43.32      651.63       30.00
       43.36      647.44       30.00
       43.43      643.36       30.00
       43.53      639.83       30.00
       43.65      636.53       30.00
       43.82      632.51       30.00
       44.04      628.48       30.00
       44.36      623.59       30.00
       44.78      618.22       30.00
       45.25      613.18       30.00
       45.69      608.90       30.00
       46.26      603.97       30.00
       46.77      599.90       30.00
       47.30      596.05       30.00
       47.92      591.81       30.00
       48.68      586.99       30.00
       49.37      582.92       30.00
       50.16      578.49       30.00
       51.04      573.91       30.00
       51.90      569.67       30.00
       52.66      566.05       30.00
       53.61      561.84       30.00
       54.35      558.64       30.00
       55.20      555.12       30.00
       56.32      550.72       30.00
       57.34      546.86       30.00
       58.54      542.53       30.00
       59.84      538.05       30.00
       61.08      533.98       30.00
       62.12      530.66       30.00
       63.14      527.57       30.00
       65.06      521.96       30.00
       66.46      518.04       30.00
       68.02      513.91       30.00
       69.91      509.21       30.00
       72.01      504.12       30.00
       74.37      498.90       30.00
       76.84      493.62       30.00
       79.31      488.79       30.00
       81.65      484.51       30.00
       83.80      480.75       30.00
       85.73      477.54       30.00
       88.76      472.76       30.00
       90.03      470.88       30.00
       91.94      468.11       30.00
       93.98      465.28       30.00
       95.94      462.63       30.00
       98.16      459.78       30.00
      100.11      457.37       30.00
      102.35      454.68       30.00
      105.17      451.45       30.00
      107.75      448.63       30.00
      110.70      445.49       30.00
      113.90      442.27       30.00
      117.00      439.30       30.00
      119.68      436.84       30.00
      122.42      434.42       30.00
      125.43      431.84       30.00
      128.48      429.27       30.00
      132.27      426.24       30.00
      136.35      423.06       30.00
      140.25      420.16       30.00
      143.74      417.62       30.00
      147.23      415.15       30.00
      150.08      413.14       30.00
      152.53      411.50       30.00
      155.35      409.63       30.00
      158.73      407.40       30.00
      161.93      405.33       30.00
      165.54      403.01       30.00
      169.43      400.54       30.00
      173.68      397.87       30.00
      177.87      395.27       30.00
      181.63      392.95       30.00
      185.64      390.48       30.00
      189.73      387.95       30.00
      193.78      385.47       30.00
      197.57      383.13       30.00
      201.16      380.92       30.00
      205.33      378.33       30.00
      209.13      375.97       30.00
      212.60      373.79       30.00
      216.23      371.51       30.00
      220.13      369.06       30.00
      224.16      366.52       30.00
      227.83      364.20       30.00
      231.07      362.16       30.00
      234.47      360.00       30.00
      237.84      357.85       30.00
      241.23      355.70       30.00
      245.14      353.22       30.00
      249.21      350.64       30.00
      252.93      348.31       30.00
      256.88      345.81       30.00
      260.45      343.59       30.00
      263.56      341.65       30.00
      266.47      339.85       30.00
      269.98      337.70       30.00
      273.56      335.50       30.00
      277.81      332.93       30.00
      282.41      330.16       30.00
      286.79      327.56       30.00
      290.20      325.59       30.00
      293.23      323.82       30.00
      296.48      321.96       30.00
      300.18      319.90       30.00
      304.57      317.45       30.00
      308.49      315.36       30.00
      312.86      313.03       30.00
      317.60      310.58       30.00
      322.59      308.02       30.00
      327.56      305.60       30.00
      332.19      303.42       30.00
      336.32      301.51       30.00
      339.88      299.95       30.00
      345.00      297.77       30.00
      347.76      296.62       30.00
      350.95      295.34       30.00
      354.18      294.10       30.00
      357.32      292.91       30.00
      361.39      291.44       30.00
      365.01      290.17       30.00
      369.08      288.85       30.00
      373.51      287.46       30.00
      377.74      286.22       30.00
      381.76      285.14       30.00
      385.75      284.10       30.00
      389.57      283.21       30.00
      393.09      282.48       30.00
      396.93      281.73       30.00
      400.32      281.12       30.00
      403.58      280.59       30.00
      406.82      280.15       30.00
      409.87      279.75       30.00
      414.08      279.31       30.00
      418.21      278.96       30.00
      423.06      278.70       30.00
      428.29      278.54       30.00
      433.17      278.55       30.00
      437.20      278.70       30.00
      441.63      278.96       30.00
      444.90      279.26       30.00
      448.14      279.60       30.00
      451.66      280.06       30.00
      455.07      280.58       30.00
      459.18      281.32       30.00
      463.23      282.17       30.00
      467.55      283.20       30.00
      471.91      284.39       30.00
      476.36      285.74       30.00
      480.62      287.18       30.00
      484.45      288.60       30.00
      488.12      290.06       30.00
      491.54      291.51       30.00
      495.30      293.20       30.00
      499.05      295.00       30.00
      503.04      297.06       30.00
      506.64      299.02       30.00
      510.47      301.23       30.00
      513.94      303.30       30.00
      517.27      305.43       30.00
      521.24      308.08       30.00
      524.77      310.54       30.00
      528.75      313.42       30.00
      532.54      316.28       30.00
      535.62      318.70       30.00
      538.29      320.84       30.00
      539.98      322.27       30.00
      541.11      323.20       30.00
      544.35      325.98       30.00
      546.96      328.28       30.00
      549.90      330.96       30.00
      553.33      334.17       30.00
      556.98      337.69       30.00
      560.75      341.49       30.00
      564.50      345.41       30.00
      567.99      349.16       30.00
      571.16      352.66       30.00
      574.01      355.88       30.00
      577.67      360.10       30.00
      580.87      363.90       30.00
      583.64      367.28       30.00
      586.32      370.60       30.00
      589.12      374.15       30.00
      591.71      377.51       30.00
      594.30      380.92       30.00
      596.91      384.42       30.00
      599.58      388.05       30.00
      602.34      391.84       30.00
      605.16      395.81       30.00
      607.72      399.48       30.00
      610.49      403.52       30.00
      613.33      407.70       30.00
      616.15      411.91       30.00
      618.87      416.05       30.00
      621.44      419.98       30.00
      623.84      423.69       30.00
      626.61      428.01       30.00
      629.24      432.15       30.00
      631.61      435.91       30.00
      633.81      439.44       30.00
      635.95      442.89       30.00
      638.35      446.78       30.00
      640.61      450.47       30.00
      642.62      453.78       30.00
      644.37      456.67       30.00
      646.24      459.79       30.00
      648.27      463.17       30.00
      650.22      466.44       30.00
      652.47      470.25       30.00
      655.00      474.56       30.00
      657.69      479.16       30.00
      659.68      482.60       30.00
      661.56      485.84       30.00
      663.58      489.37       30.00
      665.82      493.29       30.00
      668.38      497.81       30.00
      671.25      502.91       30.00
      673.40      506.76       30.00
      675.68      510.88       30.00
      678.18      515.41       30.00
      680.84      520.30       30.00
      683.56      525.34       30.00
      686.25      530.38       30.00
      688.82      535.24       30.00
      691.22      539.83       30.00
      693.38      543.99       30.00
      695.22      547.57       30.00
      696.74      550.56       30.00
      699.36      555.75       30.00
      698.67      557.31       16.00
      699.41      558.82       16.00
      699.87      559.74       16.00
      701.27      562.60       16.00
      701.94      563.99       16.00
      703.37      566.94       16.00
      704.20      568.64       16.00
      705.66      571.69       16.00
      706.44      573.32       16.00
      707.97      576.52       16.00
      708.52      577.69       16.00
      710.40      581.67       16.00
      712.16      585.41       16.00
      714.02      589.41       16.00
      715.74      593.11       16.00
      716.30      594.34       16.00
      717.90      597.82       16.00
      719.61      601.58       16.00
      720.15      602.77       16.00
      721.48      605.68       16.00
      721.98      606.80       16.00
      723.79      610.83       16.00
      725.84      615.42       16.00
      727.72      619.66       16.00
      729.65      624.01       16.00
      731.36      627.92       16.00
      732.81      631.24       16.00
      733.69      633.27       16.00
      734.41      634.93       16.00
      735.31      637.02       16.00
      737.02      641.00       16.00
      738.45      644.36       16.00
      738.94      645.51       16.00
      740.32      648.77       16.00
      741.93      652.57       16.00
      743.56      656.47       16.00
      745.39      660.87       16.00
      745.96      662.24       16.00
      747.33      665.55       16.00
      747.92      666.99       16.00
      749.35      670.48       16.00
      749.74      671.42       16.00
      751.32      675.32       16.00
      752.63      678.54       16.00
      753.56      680.85       16.00
      754.22      682.48       16.00
      755.71      686.21       16.00
      756.57      688.35       16.00
      757.95      691.81       16.00
      759.29      695.21       16.00
      760.01      697.02       16.00
      760.83      699.11       16.00
      762.11      702.37       16.00
      762.51      703.40       16.00
      764.34      708.10       16.00
      766.15      712.76       16.00
      768.05      717.69       16.00
      769.84      722.38       16.00
      770.30      723.58       16.00
      771.52      726.78       16.00
      772.34      728.95       16.00
      773.06      730.85       16.00
      774.58      734.87       16.00
      776.31      739.52       16.00
      776.90      741.09       16.00
      778.19      744.57       16.00
      779.19      747.27       16.00
      779.94      749.31       16.00
      781.57      753.76       16.00
      783.04      757.81       16.00
      784.35      761.43       16.00
      784.91      762.98       16.00
      785.63      764.99       16.00
      786.46      767.31       16.00
      787.84      771.21       16.00
      789.07      774.68       16.00
      789.56      776.08       16.00
      790.17      777.85       16.00
      791.03      780.30       16.00
      791.83      782.62       16.00
      792.64      784.98       16.00
      793.52      787.53       16.00
      794.46      790.30       16.00
      795.30      792.77       16.00
      796.01      794.90       16.00
      796.63      796.72       16.00
      797.24      798.55       16.00
      797.84      800.36       16.00
      798.66      802.83       16.00
      799.24      804.61       16.00
      800.26      807.72       16.00
      800.79      809.36       16.00
      802.22      813.78       16.00
      803.45      817.65       16.00
      804.70      821.62       16.00
      805.68      824.75       16.00
      806.60      827.76       16.00
      807.49      830.66       16.00
      808.44      833.82       16.00
      808.82      835.05       16.00
      809.76      838.21       16.00
      810.14      839.52       16.00
      810.82      841.82       16.00
      811.52      844.23       16.00
      811.94      845.68       16.00
      812.79      848.62       16.00
      813.18      849.98       16.00
      813.89      852.49       16.00
      814.50      854.66       16.00
      814.89      856.04       16.00
      815.65      858.76       16.00
      815.92      859.75       16.00
      816.58      862.16       16.00
      817.36      865.01       16.00
      818.04      867.53       16.00
      818.50      869.23       16.00
      819.04      871.28       16.00
      819.66      873.60       16.00
      820.11      875.31       16.00
      820.90      878.32       16.00
      821.32      879.93       16.00
      822.16      883.19       16.00
      822.61      884.94       16.00
      823.42      888.11       16.00
      823.94      890.21       16.00
      824.63      892.96       16.00
      825.27      895.54       16.00
      825.77      897.56       16.00
      826.56      900.75       16.00
      826.82      901.80       16.00
      827.78      905.74       16.00
      828.81      909.99       16.00
      829.07      911.07       16.00
      829.72      913.79       16.00
      830.23      915.91       16.00
      830.48      916.99       16.00
      831.20      920.02       16.00
      831.80      922.56       16.00
      832.03      923.54       16.00
      832.50      925.53       16.00
      832.76      926.64       16.00
      833.60      930.24       16.00
      834.39      933.63       16.00
      835.06      936.54       16.00
      835.54      938.60       16.00
      835.80      939.72       16.00
      836.61      943.29       16.00
      837.47      947.02       16.00
      838.20      950.21       16.00
      838.99      953.67       16.00
      839.93      957.84       16.00
      840.70      961.22       16.00
      841.18      963.32       16.00
      841.72      965.72       16.00
      842.73      970.16       16.00
      843.67      974.30       16.00
      843.94      975.50       16.00
      844.59      978.38       16.00
      845.06      980.42       16.00
      845.61      982.86       16.00
      846.13      985.18       16.00
      846.72      987.75       16.00
      847.15      989.64       16.00
      848.10      993.81       16.00
      849.25      998.88       16.00
      850.35     1003.68       16.00
      851.35     1008.07       16.00
      851.70     1009.61       16.00
      852.31     1012.27       16.00
      852.99     1015.25       16.00
      853.29     1016.52       16.00
      854.31     1021.01       16.00
      855.39     1025.73       16.00
      856.49     1030.53       16.00
      857.60     1035.37       16.00
      857.82     1036.35       16.00
      858.85     1040.89       16.00
      859.79     1045.00       16.00
      860.86     1049.71       16.00
      861.94     1054.49       16.00
      862.29     1056.03       16.00
      863.04     1059.37       16.00
      863.58     1061.80       16.00
      864.13     1064.20       16.00
      864.57     1066.19       16.00
      865.37     1069.75       16.00
      866.14     1073.21       16.00
      867.01     1077.15       16.00
      867.84     1080.89       16.00
      868.66     1084.59       16.00
      868.90     1085.71       16.00
      869.58     1088.75       16.00
      870.33     1092.17       16.00
      870.77     1094.16       16.00
      871.20     1096.15       16.00
      871.63     1098.08       16.00
      872.39     1101.55       16.00
      873.19     1105.23       16.00
      874.08     1109.28       16.00
      875.05     1113.69       16.00
      876.14     1118.68       16.00
      877.55     1125.12       16.00
      878.82     1130.84       16.00
      880.11     1136.62       16.00
      880.33     1137.63       16.00
      881.24     1141.69       16.00
      882.14     1145.66       16.00
      882.63     1147.81       16.00
      883.13     1149.97       16.00
      883.84     1153.02       16.00
      884.20     1154.58       16.00
      884.94     1157.73       16.00
      885.33     1159.42       16.00
      885.93     1161.95       16.00
      886.53     1164.46       16.00
      886.84     1165.75       16.00
      887.78     1169.68       16.00
      888.46     1172.46       16.00
      889.23     1175.64       16.00
      889.93     1178.49       16.00
      890.42     1180.44       16.00
      890.83     1182.13       16.00
      891.83     1186.09       16.00
      892.91     1190.40       16.00
      894.14     1195.19       16.00
      894.54     1196.75       16.00
      895.21     1199.33       16.00
      895.92     1202.05       16.00
      896.36     1203.72       16.00
      897.29     1207.24       16.00
      897.60     1208.40       16.00
      898.86     1213.13       16.00
      900.06     1217.56       16.00
      901.19     1221.69       16.00
      902.34     1225.81       16.00
      903.43     1229.71       16.00
      904.43     1233.23       16.00
      904.79     1234.52       16.00
      905.52     1237.04       16.00
      906.16     1239.26       16.00
      907.34     1243.32       16.00
      907.91     1245.28       16.00
      908.59     1247.56       16.00
      909.57     1250.85       16.00
      909.94     1252.06       16.00
      910.54     1254.06       16.00
      911.40     1256.89       16.00
      912.13     1259.27       16.00
      912.98     1262.04       16.00
      913.34     1263.21       16.00
      914.45     1266.78       16.00
      915.64     1270.53       16.00
      916.09     1271.98       16.00
      917.00     1274.81       16.00
      917.58     1276.66       16.00
      918.36     1279.06       16.00
      919.24     1281.76       16.00
      919.87     1283.76       16.00
      920.97     1287.03       16.00
      921.54     1288.76       16.00
      922.71     1292.27       16.00
      923.19     1293.62       16.00
      924.41     1297.16       16.00
      925.91     1301.35       16.00
      927.38     1305.41       16.00
      928.29     1307.89       16.00
      929.39     1310.80       16.00
      930.01     1312.42       16.00
      931.30     1315.79       16.00
      932.48     1318.80       16.00
      932.92     1319.90       16.00
      934.29     1323.28       16.00
      934.76     1324.43       16.00
      936.21     1327.93       16.00
      937.97     1332.02       16.00
      939.32     1335.09       16.00
      941.06     1339.01       16.00
      942.73     1342.68       16.00
      943.20     1343.72       16.00
      945.08     1347.78       16.00
      947.24     1352.46       16.00
      949.29     1356.74       16.00
      951.25     1360.94       16.00
      951.90     1362.41       16.00
      953.19     1365.12       16.00
      953.86     1366.58       16.00
      954.62     1368.20       16.00
      955.41     1369.89       16.00
      956.65     1372.50       16.00
      957.80     1374.91       16.00
      958.75     1376.90       16.00
      959.42     1378.40       16.00
      960.07     1379.84       16.00
      961.38     1382.92       16.00
      961.95     1384.22       16.00
      963.14     1387.04       16.00
      963.64     1388.30       16.00
      964.72     1390.82       16.00
      965.30     1392.32       16.00
      966.92     1396.36       16.00
      968.47     1400.33       16.00
      969.95     1404.23       16.00
      971.22     1407.85       16.00
      972.27     1411.16       16.00
      972.63     1412.25       16.00
      973.23     1414.80       16.00
      973.41     1416.00       16.00
      974.84     1419.67       16.00
      975.61     1422.64       16.00
      974.89     1424.53       16.00
      975.09     1426.53       16.00
      975.29     1428.46       16.00
      975.30     1429.55       16.00
      975.18     1430.98       16.00
      976.34     1433.82       16.00
      976.22     1434.81       16.00
      974.82     1436.41       16.00
      974.69     1437.40       16.00
      974.53     1439.06       16.00
      975.21     1440.58       16.00
      974.27     1441.46       16.00
      973.86     1442.67       16.00
      972.96     1444.26       16.00
      972.24     1445.67       16.00
      972.16     1447.22       16.00
      971.61     1448.44       16.00
      970.68     1449.38       16.00
      970.31     1450.44       16.00
      968.72     1453.29       16.00
      967.94     1453.94       16.00
      967.57     1454.87       16.00
      965.01     1455.73       16.00
      964.32     1456.45       16.00
      964.94     1458.98       16.00
      964.34     1459.78       16.00
      959.53     1460.06       16.00
      958.74     1460.68       16.00
      958.28     1461.57       16.00
      956.31     1462.60       16.00
      955.59     1463.50       16.00
      953.19     1464.48       16.00
      951.79     1464.65       16.00
      947.76     1466.68       16.00
      944.82     1468.07       16.00
      943.77     1468.56       16.00
      942.38     1469.18       16.00
      940.49     1470.06       16.00
      938.45     1470.80       16.00
      936.48     1471.65       16.00
      934.58     1472.42       16.00
      931.49     1473.38       16.00
      928.84     1473.44       16.00
      927.29     1473.89       16.00
      925.61     1474.44       16.00
      922.22     1475.39       16.00
      919.00     1476.25       16.00
      917.90     1476.57       16.00
      915.06     1476.99       16.00
      912.83     1477.44       16.00
      911.55     1477.71       16.00
      909.10     1478.19       16.00
      907.61     1478.45       16.00
      904.80     1479.08       16.00
      901.83     1479.71       16.00
      900.41     1480.01       16.00
      897.53     1480.66       16.00
      895.51     1481.00       16.00
      892.15     1481.61       16.00
      889.80     1482.08       16.00
      886.88     1482.63       16.00
      884.42     1483.04       16.00
      881.39     1483.57       16.00
      880.25     1483.78       16.00
      875.68     1484.53       16.00
      874.70     1484.73       16.00
      870.31     1485.58       16.00
      868.60     1485.90       16.00
      865.23     1486.54       16.00
      864.21     1486.74       16.00
      860.22     1487.52       16.00
      856.50     1488.26       16.00
      854.55     1488.66       16.00
      850.72     1489.45       16.00
      848.77     1489.85       16.00
      846.33     1490.38       16.00
      842.72     1491.18       16.00
      839.11     1491.99       16.00
      838.04     1492.24       16.00
      834.19     1493.14       16.00
      832.62     1493.52       16.00
      829.27     1494.32       16.00
      827.52     1494.75       16.00
      824.78     1495.42       16.00
      822.94     1495.89       16.00
      820.76     1496.44       16.00
      818.92     1496.90       16.00
      817.10     1497.37       16.00
      815.30     1497.84       16.00
      813.68     1498.25       16.00
      810.11     1499.18       16.00
      807.58     1499.85       16.00
      805.45     1500.41       16.00
      802.56     1501.17       16.00
      799.15     1502.09       16.00
      797.52     1502.53       16.00
      794.65     1503.30       16.00
      793.65     1503.58       16.00
      789.34     1504.74       16.00
      785.43     1505.81       16.00
      782.48     1506.63       16.00
      780.52     1507.16       16.00
      778.62     1507.70       16.00
      776.33     1508.34       16.00
      774.22     1508.92       16.00
      771.08     1509.80       16.00
      766.00     1511.21       16.00
      760.87     1512.63       16.00
      759.65     1512.96       16.00
      755.64     1514.06       16.00
      751.18     1515.25       16.00
      747.03     1516.36       16.00
      741.93     1517.66       16.00
      737.70     1518.73       16.00
      736.50     1519.03       16.00
      732.89     1519.89       16.00
      730.77     1520.38       16.00
      728.63     1520.87       16.00
      724.97     1521.69       16.00
      721.62     1522.41       16.00
      718.61     1523.04       16.00
      714.50     1523.87       16.00
      713.33     1524.09       16.00
      711.84     1524.39       16.00
      708.35     1525.02       16.00
      705.92     1525.47       16.00
      704.25     1525.76       16.00
      702.15     1526.14       16.00
      698.06     1526.84       16.00
      694.41     1527.43       16.00
      693.41     1527.60       16.00
      689.59     1528.18       16.00
      686.23     1528.68       16.00
      684.94     1528.88       16.00
      681.24     1529.41       16.00
      679.37     1529.69       16.00
      677.97     1529.88       16.00
      674.80     1530.31       16.00
      673.50     1530.49       16.00
      671.80     1530.72       16.00
      668.87     1531.10       16.00
      667.86     1531.24       16.00
      665.75     1531.51       16.00
      661.82     1532.03       16.00
      658.22     1532.48       16.00
      657.14     1532.62       16.00
      654.61     1532.93       16.00
      651.99     1533.24       16.00
      650.49     1533.42       16.00
      648.98     1533.60       16.00
      646.51     1533.90       16.00
      645.47     1534.01       16.00
      641.17     1534.51       16.00
      636.72     1535.00       16.00
      632.23     1535.48       16.00
      630.94     1535.59       16.00
      626.94     1535.99       16.00
      623.26     1536.36       16.00
      619.43     1536.68       16.00
      617.43     1536.84       16.00
      615.40     1536.99       16.00
      613.93     1537.09       16.00
      611.09     1537.28       16.00
      609.32     1537.38       16.00
      606.40     1537.54       16.00
      604.75     1537.63       16.00
      602.71     1537.71       16.00
      600.80     1537.77       16.00
      599.74     1537.81       16.00
      597.42     1537.85       16.00
      594.26     1537.94       16.00
      592.04     1537.96       16.00
      589.25     1537.98       16.00
      588.00     1537.98       16.00
      585.21     1537.98       16.00
      583.39     1537.92       16.00
      580.79     1537.85       16.00
      578.43     1537.72       16.00
      575.74     1537.62       16.00
      573.85     1537.50       16.00
      570.34     1537.26       16.00
      566.66     1536.94       16.00
      565.29     1536.80       16.00
      564.18     1536.68       16.00
      560.62     1536.28       16.00
      559.53     1536.14       16.00
      556.66     1535.77       16.00
      555.60     1535.61       16.00
      551.47     1534.97       16.00
      547.66     1534.30       16.00
      546.09     1534.00       16.00
      544.59     1533.71       16.00
      540.68     1532.90       16.00
      536.76     1531.99       16.00
      535.36     1531.66       16.00
      533.62     1531.22       16.00
      530.00     1530.29       16.00
      525.95     1529.15       16.00
      522.27     1528.06       16.00
      518.59     1526.88       16.00
      517.50     1526.55       16.00
      515.35     1525.86       16.00
      513.31     1525.14       16.00
      512.30     1524.81       16.00
      508.50     1523.47       16.00
      504.42     1521.95       16.00
      501.02     1520.67       16.00
      497.06     1519.10       16.00
      492.71     1517.32       16.00
      488.98     1515.76       16.00
      488.00     1515.34       16.00
      486.01     1514.47       16.00
      483.60     1513.41       16.00
      481.83     1512.64       16.00
      478.15     1510.99       16.00
      475.19     1509.64       16.00
      473.20     1508.71       16.00
      471.73     1508.03       16.00
      468.33     1506.42       16.00
      464.38     1504.53       16.00
      460.05     1502.41       16.00
      455.64     1500.21       16.00
      452.07     1498.42       16.00
      450.39     1497.53       16.00
      446.51     1495.51       16.00
      445.33     1494.87       16.00
      441.39     1492.73       16.00
      440.21     1492.09       16.00
      437.13     1490.33       16.00
      435.25     1489.26       16.00
      433.71     1488.37       16.00
      430.87     1486.73       16.00
      428.69     1485.45       16.00
      427.48     1484.71       16.00
      425.93     1483.78       16.00
      424.87     1483.12       16.00
      421.83     1481.19       16.00
      418.11     1478.78       16.00
      414.86     1476.57       16.00
      413.38     1475.51       16.00
      411.83     1474.44       16.00
      409.93     1473.06       16.00
      406.80     1470.77       16.00
      405.92     1470.10       16.00
      404.07     1468.71       16.00
      401.69     1466.81       16.00
      399.48     1465.06       16.00
      398.42     1464.18       16.00
      397.34     1463.26       16.00
      394.52     1460.85       16.00
      391.37     1458.03       16.00
      387.71     1454.60       16.00
      384.67     1451.60       16.00
      381.80     1448.64       16.00
      379.79     1446.50       16.00
      377.63     1444.12       16.00
      375.49     1441.66       16.00
      374.54     1440.54       16.00
      373.27     1439.03       16.00
      371.82     1437.26       16.00
      370.94     1436.19       16.00
      368.71     1433.34       16.00
      366.52     1430.45       16.00
      365.69     1429.33       16.00
      364.35     1427.49       16.00
      363.18     1425.85       16.00
      362.04     1424.24       16.00
      360.75     1422.33       16.00
      359.61     1420.69       16.00
      358.99     1419.71       16.00
      357.22     1416.95       16.00
      355.56     1414.21       16.00
      354.78     1412.97       16.00
      353.66     1411.09       16.00
      351.69     1407.91       16.00
      349.91     1404.86       16.00
      347.97     1401.44       16.00
      345.99     1397.90       16.00
      345.33     1396.64       16.00
      343.97     1394.18       16.00
      343.24     1392.81       16.00
      342.15     1390.78       16.00
      340.64     1387.87       16.00
      339.18     1385.00       16.00
      337.36     1381.45       16.00
      335.51     1377.85       16.00
      334.63     1376.10       16.00
      333.72     1374.29       16.00
      332.04     1370.90       16.00
      330.24     1367.27       16.00
      328.47     1363.69       16.00
      327.89     1362.52       16.00
      326.95     1360.61       16.00
      325.73     1358.15       16.00
      325.19     1357.01       16.00
      323.66     1353.88       16.00
      321.98     1350.49       16.00
      320.48     1347.53       16.00
      320.03     1346.59       16.00
      318.58     1343.68       16.00
      316.82     1340.20       16.00
      316.21     1338.97       16.00
      314.97     1336.52       16.00
      314.34     1335.31       16.00
      313.18     1333.01       16.00
      312.38     1331.47       16.00
      311.54     1329.81       16.00
      310.64     1328.10       16.00
      309.76     1326.38       16.00
      308.92     1324.78       16.00
      308.11     1323.26       16.00
      307.24     1321.57       16.00
      306.30     1319.79       16.00
      305.59     1318.50       16.00
      303.89     1315.37       16.00
      302.21     1312.29       16.00
      300.55     1309.31       16.00
      300.05     1308.41       16.00
      297.99     1304.80       16.00
      296.00     1301.35       16.00
      294.56     1298.91       16.00
      293.83     1297.67       16.00
      291.91     1294.48       16.00
      289.99     1291.34       16.00
      288.08     1288.26       16.00
      286.27     1285.39       16.00
      285.09     1283.57       16.00
      284.52     1282.67       16.00
      282.72     1279.91       16.00
      281.02     1277.34       16.00
      278.99     1274.33       16.00
      277.05     1271.49       16.00
      276.26     1270.34       16.00
      275.20     1268.81       16.00
      273.45     1266.34       16.00
      272.03     1264.34       16.00
      270.83     1262.65       16.00
      269.65     1260.99       16.00
      268.44     1259.35       16.00
      266.91     1257.25       16.00
      264.67     1254.23       16.00
      263.77     1253.04       16.00
      261.85     1250.47       16.00
      260.37     1248.55       16.00
      259.50     1247.39       16.00
      256.95     1244.03       16.00
      254.25     1240.49       16.00
      251.59     1237.01       16.00
      248.99     1233.64       16.00
      246.57     1230.50       16.00
      245.25     1228.78       16.00
      243.83     1226.87       16.00
      242.69     1225.43       16.00
      240.89     1223.03       16.00
      239.99     1221.89       16.00
      238.60     1220.04       16.00
      237.79     1218.98       16.00
      235.65     1216.16       16.00
      232.95     1212.57       16.00
      230.37     1209.09       16.00
      227.71     1205.44       16.00
      225.03     1201.74       16.00
      222.74     1198.54       16.00
      221.95     1197.43       16.00
      220.09     1194.78       16.00
      219.31     1193.64       16.00
      217.99     1191.75       16.00
      217.19     1190.58       16.00
      215.60     1188.25       16.00
      213.30     1184.87       16.00
      210.89     1181.25       16.00
      208.44     1177.50       16.00
      205.92     1173.62       16.00
      203.75     1170.22       16.00
      203.08     1169.15       16.00
      201.49     1166.62       16.00
      200.40     1164.90       16.00
      199.41     1163.32       16.00
      197.98     1161.01       16.00
      197.18     1159.74       16.00
      195.91     1157.65       16.00
      194.69     1155.68       16.00
      193.29     1153.36       16.00
      192.27     1151.70       16.00
      191.35     1150.17       16.00
      190.04     1147.99       16.00
      189.38     1146.90       16.00
      187.84     1144.33       16.00
      185.79     1140.87       16.00
      184.03     1137.91       16.00
      183.42     1136.86       16.00
      181.07     1132.85       16.00
      179.01     1129.31       16.00
      176.88     1125.64       16.00
      174.89     1122.20       16.00
      174.10     1120.82       16.00
      172.84     1118.62       16.00
      171.54     1116.35       16.00
      170.95     1115.30       16.00
      169.83     1113.34       16.00
      168.46     1110.92       16.00
      166.00     1106.56       16.00
      165.24     1105.20       16.00
      163.37     1101.86       16.00
      161.49     1098.49       16.00
      160.45     1096.61       16.00
      159.34     1094.59       16.00
      157.86     1091.91       16.00
      156.97     1090.29       16.00
      155.44     1087.50       16.00
      154.43     1085.65       16.00
      153.25     1083.48       16.00
      151.81     1080.82       16.00
      151.32     1079.91       16.00
      149.17     1075.91       16.00
      146.57     1071.04       16.00
      145.24     1068.52       16.00
      144.07     1066.32       16.00
      142.66     1063.64       16.00
      141.76     1061.92       16.00
      141.01     1060.48       16.00
      139.21     1057.02       16.00
      137.78     1054.24       16.00
      137.01     1052.75       16.00
      136.04     1050.86       16.00
      135.14     1049.09       16.00
      133.14     1045.16       16.00
      131.27     1041.43       16.00
      130.16     1039.21       16.00
      128.82     1036.52       16.00
      127.76     1034.36       16.00
      126.89     1032.59       16.00
      126.04     1030.87       16.00
      124.98     1028.69       16.00
      124.35     1027.40       16.00
      123.15     1024.90       16.00
      122.33     1023.20       16.00
      121.42     1021.30       16.00
      120.14     1018.58       16.00
      119.57     1017.38       16.00
      118.10     1014.24       16.00
      116.41     1010.61       16.00
      115.82     1009.34       16.00
      114.61     1006.68       16.00
      114.08     1005.53       16.00
      112.83     1002.78       16.00
      112.21     1001.40       16.00
      111.29      999.34       16.00
      110.24      996.98       16.00
      109.56      995.44       16.00
      108.39      992.78       16.00
      107.70      991.18       16.00
      106.73      988.94       16.00
      105.80      986.77       16.00
      104.89      984.64       16.00
      104.03      982.59       16.00
      103.29      980.83       16.00
      102.42      978.73       16.00
      101.48      976.46       16.00
      100.87      974.98       16.00
       99.83      972.42       16.00
       99.37      971.27       16.00
       97.84      967.46       16.00
       96.29      963.52       16.00
       94.63      959.23       16.00
       92.87      954.59       16.00
       91.29      950.38       16.00
       89.98      946.81       16.00
       89.55      945.63       16.00
       88.86      943.73       16.00
       88.13      941.70       16.00
       87.75      940.61       16.00
       86.58      937.31       16.00
       85.30      933.62       16.00
       83.94      929.67       16.00
       83.57      928.59       16.00
       82.57      925.60       16.00
       81.97      923.82       16.00
       81.10      921.20       16.00
       80.50      919.36       16.00
       79.68      916.85       16.00
       79.30      915.66       16.00
       78.43      912.95       16.00
       78.07      911.82       16.00
       77.25      909.22       16.00
       76.78      907.72       16.00
       76.20      905.85       16.00
       75.56      903.77       16.00
       75.00      901.97       16.00
       74.11      899.03       16.00
       73.74      897.80       16.00
       72.35      893.17       16.00
       71.03      888.64       16.00
       69.89      884.70       16.00
       68.69      880.48       16.00
       68.24      878.88       16.00
       67.58      876.49       16.00
       66.93      874.14       16.00
       66.57      872.82       16.00
       65.75      869.81       16.00
       65.46      868.71       16.00
       64.71      865.91       16.00
       64.33      864.46       16.00
       63.68      861.97       16.00
       63.30      860.52       16.00
       62.82      858.65       16.00
       62.27      856.49       16.00
       61.96      855.27       16.00
       61.33      852.78       16.00
       61.01      851.46       16.00
       60.28      848.49       16.00
       60.02      847.46       16.00
       59.14      843.81       16.00
       58.24      839.97       16.00
       57.33      836.05       16.00
       56.40      831.96       16.00
       55.61      828.43       16.00
       55.35      827.24       16.00
       54.67      824.10       16.00
       54.37      822.75       16.00
       53.98      820.90       16.00
       53.56      818.90       16.00
       53.31      817.69       16.00
       52.64      814.47       16.00
       51.98      811.19       16.00
       51.25      807.49       16.00
       50.45      803.40       16.00
       49.74      799.64       16.00
       49.12      796.32       16.00
       48.71      794.03       16.00
       48.30      791.75       16.00
       47.94      789.72       16.00
       47.63      787.96       16.00
       47.29      785.97       16.00
       46.87      783.54       16.00
       46.54      781.53       16.00
       45.91      777.74       16.00
       45.31      773.96       16.00
       44.67      769.86       16.00
       44.02      765.52       16.00
       43.41      761.36       16.00
       43.21      759.97       16.00
       42.66      756.03       16.00
       42.17      752.41       16.00
       41.69      748.73       16.00
       41.22      745.01       16.00
       41.08      743.90       16.00
       40.69      740.67       16.00
       40.57      739.64       16.00
       40.05      735.17       16.00
       39.54      730.59       16.00
       39.06      726.01       16.00
       38.61      721.41       16.00
       38.23      717.38       16.00
       38.11      716.00       16.00
       37.95      714.18       16.00
       37.71      711.42       16.00
       37.47      708.36       16.00
       37.24      705.38       16.00
       37.01      702.02       16.00
       36.93      700.97       16.00
       36.71      697.58       16.00
       36.47      693.39       16.00
       36.33      690.79       16.00
       36.21      688.49       16.00
       36.11      685.98       16.00
       36.00      683.57       16.00
       35.95      682.02       16.00
       35.85      679.23       16.00
       35.82      678.15       16.00
       35.73      675.08       16.00
       35.67      671.92       16.00
       35.62      669.05       16.00
       35.59      665.32       16.00
       35.59      660.60       16.00
       35.63      655.73       16.00
       35.71      651.66       16.00
       35.79      648.09       16.00
       35.83      646.98       16.00
       35.90      644.95       16.00
       36.01      641.95       16.00
       36.15      639.05       16.00
       36.22      637.67       16.00
       36.36      634.99       16.00
       36.45      633.35       16.00
       36.69      629.63       16.00
       36.77      628.59       16.00
       37.05      624.73       16.00
       37.40      620.56       16.00
       37.77      616.49       16.00
       38.12      612.97       16.00
       38.47      609.68       16.00
       38.92      605.68       16.00
       39.41      601.67       16.00
       39.68      599.56       16.00
       40.05      596.81       16.00
       40.35      594.62       16.00
       40.80      591.46       16.00
       41.01      590.05       16.00
       41.56      586.46       16.00
       41.82      584.79       16.00
       42.24      582.20       16.00
       42.67      579.64       16.00
       43.07      577.31       16.00
       43.50      574.91       16.00
       43.80      573.26       16.00
       44.30      570.56       16.00
       44.51      569.44       16.00
       45.04      566.73       16.00
       45.33      565.23       16.00
       45.69      563.42       16.00
       46.46      559.72       16.00
       47.17      556.40       16.00
       47.93      552.95       16.00
       48.89      548.81       16.00
       49.22      547.46       16.00
       50.24      543.25       16.00
       51.14      539.66       16.00
       52.06      536.21       16.00
       53.01      532.72       16.00
       54.10      528.83       16.00
       55.28      524.85       16.00
       56.59      520.66       16.00
       57.94      516.37       16.00
       59.44      511.95       16.00
       60.87      507.94       16.00
       61.52      506.16       16.00
       62.07      504.67       16.00
       63.42      501.19       16.00
       65.27      496.71       16.00
       67.16      492.33       16.00
       69.00      488.31       16.00
       71.00      484.21       16.00
       72.52      481.23       16.00
       73.75      478.88       16.00
       74.62      477.33       16.00
       76.38      474.19       16.00
       77.97      471.43       16.00
       79.52      468.85       16.00
       81.49      465.75       16.00
       82.44      464.31       16.00
       83.69      462.45       16.00
       85.20      460.27       16.00
       85.85      459.36       16.00
       87.73      456.76       16.00
       89.99      453.77       16.00
       90.88      452.63       16.00
       93.47      449.39       16.00
       94.96      447.59       16.00
       96.36      445.97       16.00
       97.17      445.05       16.00
       99.48      442.43       16.00
      101.73      440.01       16.00
      104.23      437.41       16.00
      106.68      434.95       16.00
      108.91      432.75       16.00
      109.67      432.03       16.00
      112.04      429.80       16.00
      114.89      427.23       16.00
      116.04      426.19       16.00
      118.13      424.38       16.00
      119.94      422.85       16.00
      121.58      421.42       16.00
      123.82      419.62       16.00
      124.95      418.71       16.00
      127.78      416.46       16.00
      130.70      414.22       16.00
      133.85      411.92       16.00
      136.94      409.59       16.00
      140.06      407.37       16.00
      141.07      406.66       16.00
      143.72      404.79       16.00
      145.33      403.70       16.00
      147.74      401.99       16.00
      149.68      400.70       16.00
      151.79      399.26       16.00
      152.89      398.51       16.00
      155.46      396.76       16.00
      156.49      396.11       16.00
      159.36      394.15       16.00
      161.83      392.56       16.00
      163.07      391.71       16.00
      164.67      390.71       16.00
      166.74      389.30       16.00
      168.05      388.47       16.00
      171.25      386.38       16.00
      174.84      384.03       16.00
      178.86      381.38       16.00
      182.79      378.80       16.00
      187.01      376.02       16.00
      190.68      373.57       16.00
      194.57      370.97       16.00
      198.59      368.26       16.00
      202.70      365.49       16.00
      206.22      363.11       16.00
      210.14      360.44       16.00
      213.76      357.98       16.00
      217.08      355.71       16.00
      220.31      353.51       16.00
      224.40      350.73       16.00
      227.89      348.36       16.00
      231.47      345.93       16.00
      235.68      343.10       16.00
      238.91      340.95       16.00
      240.23      340.07       16.00
      242.31      338.68       16.00
      244.42      337.26       16.00
      245.63      336.46       16.00
      247.88      334.99       16.00
      248.98      334.25       16.00
      251.54      332.59       16.00
      252.87      331.72       16.00
      254.07      330.93       16.00
      257.22      328.90       16.00
      260.62      326.73       16.00
      263.50      324.93       16.00
      264.58      324.24       16.00
      266.54      323.03       16.00
      268.15      322.03       16.00
      270.35      320.67       16.00
      271.27      320.10       16.00
      274.20      318.31       16.00
      277.73      316.20       16.00
      281.74      313.82       16.00
      286.08      311.28       16.00
      290.30      308.87       16.00
      293.93      306.84       16.00
      297.55      304.85       16.00
      301.30      302.83       16.00
      304.98      300.89       16.00
      308.73      298.96       16.00
      312.49      297.06       16.00
      316.47      295.11       16.00
      320.73      293.06       16.00
      325.03      291.05       16.00
      326.17      290.54       16.00
      329.06      289.22       16.00
      331.29      288.23       16.00
      332.69      287.61       16.00
      335.73      286.29       16.00
      339.20      284.85       16.00
      341.49      283.90       16.00
      344.15      282.83       16.00
      345.32      282.35       16.00
      347.45      281.53       16.00
      348.94      280.95       16.00
      351.52      279.99       16.00
      354.16      279.00       16.00
      356.98      278.00       16.00
      358.58      277.44       16.00
      360.23      276.87       16.00
      363.54      275.79       16.00
      366.73      274.76       16.00
      369.69      273.83       16.00
      370.87      273.49       16.00
      373.83      272.58       16.00
      377.45      271.59       16.00
      378.69      271.26       16.00
      380.91      270.68       16.00
      383.19      270.09       16.00
      384.80      269.71       16.00
      387.49      269.09       16.00
      388.77      268.82       16.00
      391.56      268.24       16.00
      392.76      268.01       16.00
      395.61      267.45       16.00
      396.71      267.25       16.00
      399.48      266.77       16.00
      403.03      266.24       16.00
      406.91      265.71       16.00
      410.34      265.31       16.00
      413.63      265.01       16.00
      415.75      264.86       16.00
      416.90      264.77       16.00
      420.17      264.57       16.00
      424.21      264.43       16.00
      428.35      264.40       16.00
      432.23      264.45       16.00
      436.35      264.62       16.00
      438.44      264.74       16.00
      439.65      264.83       16.00
      442.81      265.13       16.00
      446.40      265.54       16.00
      450.48      266.12       16.00
      451.69      266.32       16.00
      454.91      266.90       16.00
      458.11      267.55       16.00
      461.56      268.34       16.00
      464.90      269.19       16.00
      466.26      269.56       16.00
      469.66      270.56       16.00
      472.71      271.53       16.00
      475.74      272.57       16.00
      477.04      273.07       16.00
      478.82      273.72       16.00
      481.25      274.69       16.00
      482.27      275.10       16.00
      485.67      276.57       16.00
      489.04      278.10       16.00
      492.46      279.79       16.00
      495.65      281.43       16.00
      496.76      282.03       16.00
      499.99      283.85       16.00
      502.53      285.30       16.00
      503.56      285.92       16.00
      506.23      287.55       16.00
      507.11      288.10       16.00
      510.16      290.09       16.00
      513.53      292.40       16.00
      517.08      294.90       16.00
      520.73      297.62       16.00
      524.30      300.41       16.00
      527.92      303.33       16.00
      531.22      306.10       16.00
      534.43      308.88       16.00
      537.49      311.59       16.00
      538.48      312.48       16.00
      540.00      313.88       16.00
      541.36      315.14       16.00
      542.61      316.32       16.00
      543.85      317.49       16.00
      544.94      318.54       16.00
      545.70      319.27       16.00
      546.51      320.05       16.00
      547.45      320.99       16.00
      549.54      323.06       16.00
      550.33      323.86       16.00
      551.99      325.54       16.00
      553.52      327.13       16.00
      554.75      328.41       16.00
      556.58      330.35       16.00
      557.97      331.83       16.00
      559.54      333.55       16.00
      561.39      335.58       16.00
      562.64      336.98       16.00
      565.56      340.32       16.00
      568.23      343.40       16.00
      571.09      346.81       16.00
      571.78      347.64       16.00
      573.70      349.97       16.00
      574.77      351.29       16.00
      576.34      353.25       16.00
      577.47      354.65       16.00
      579.21      356.86       16.00
      580.91      359.06       16.00
      582.10      360.59       16.00
      583.93      363.01       16.00
      584.68      363.98       16.00
      586.56      366.50       16.00
      587.20      367.38       16.00
      589.49      370.51       16.00
      591.73      373.61       16.00
      594.20      377.07       16.00
      594.85      378.01       16.00
      596.65      380.58       16.00
      597.55      381.88       16.00
      599.13      384.18       16.00
      600.40      386.08       16.00
      601.65      387.92       16.00
      602.98      389.91       16.00
      604.26      391.82       16.00
      605.15      393.18       16.00
      606.94      395.89       16.00
      607.99      397.52       16.00
      609.38      399.65       16.00
      610.08      400.74       16.00
      612.34      404.29       16.00
      614.88      408.28       16.00
      617.42      412.34       16.00
      620.03      416.55       16.00
      622.49      420.55       16.00
      624.99      424.66       16.00
      627.45      428.73       16.00
      629.92      432.83       16.00
      632.09      436.45       16.00
      634.11      439.84       16.00
      636.09      443.19       16.00
      638.35      447.01       16.00
      640.47      450.60       16.00
      640.99      451.49       16.00
      642.37      453.85       16.00
      642.95      454.83       16.00
      644.02      456.68       16.00
      644.65      457.76       16.00
      645.70      459.56       16.00
      646.48      460.90       16.00
      647.64      462.91       16.00
      648.46      464.32       16.00
      649.37      465.90       16.00
      650.36      467.62       16.00
      651.31      469.27       16.00
      652.57      471.46       16.00
      653.53      473.14       16.00
      655.05      475.79       16.00
      655.98      477.42       16.00
      657.68      480.43       16.00
      658.60      482.05       16.00
      659.64      483.89       16.00
      660.86      486.05       16.00
      661.49      487.16       16.00
      663.48      490.71       16.00
      665.84      494.95       16.00
      668.46      499.67       16.00
      670.96      504.20       16.00
      673.15      508.20       16.00
      675.43      512.40       16.00
      677.85      516.89       16.00
      680.45      521.76       16.00
      682.48      525.59       16.00
      683.16      526.87       16.00
      684.43      529.29       16.00
      685.81      531.94       16.00
      686.63      533.53       16.00
      688.67      537.46       16.00
      690.70      541.43       16.00
      692.38      544.72       16.00
      694.00      547.94       16.00
      694.64      549.21       16.00
      696.14      552.21       16.00
      698.19      556.34       16.00
      698.82      557.31       17.00
      699.56      558.82       17.00
      700.02      559.74       17.00
      701.42      562.60       17.00
      702.10      563.99       17.00
      703.53      566.94       17.00
      704.35      568.64       17.00
      705.81      571.69       17.00
      706.60      573.32       17.00
      708.12      576.52       17.00
      708.68      577.69       17.00
      710.56      581.67       17.00
      712.32      585.41       17.00
      714.18      589.42       17.00
      715.89      593.12       17.00
      716.46      594.34       17.00
      718.06      597.82       17.00
      719.77      601.58       17.00
      720.31      602.77       17.00
      721.63      605.68       17.00
      722.14      606.81       17.00
      723.95      610.84       17.00
      726.00      615.42       17.00
      727.88      619.66       17.00
      729.80      624.02       17.00
      731.52      627.92       17.00
      732.96      631.24       17.00
      733.84      633.27       17.00
      734.57      634.93       17.00
      735.47      637.03       17.00
      737.18      641.00       17.00
      738.61      644.37       17.00
      739.10      645.51       17.00
      740.48      648.77       17.00
      742.09      652.57       17.00
      743.73      656.47       17.00
      745.56      660.87       17.00
      746.13      662.24       17.00
      747.50      665.55       17.00
      748.09      666.99       17.00
      749.52      670.48       17.00
      749.91      671.42       17.00
      751.50      675.32       17.00
      752.81      678.54       17.00
      753.74      680.85       17.00
      754.40      682.48       17.00
      755.89      686.20       17.00
      756.75      688.35       17.00
      758.13      691.80       17.00
      759.48      695.20       17.00
      760.19      697.01       17.00
      761.01      699.10       17.00
      762.30      702.37       17.00
      762.70      703.39       17.00
      764.53      708.10       17.00
      766.34      712.75       17.00
      768.24      717.68       17.00
      770.04      722.37       17.00
      770.50      723.57       17.00
      771.72      726.77       17.00
      772.54      728.94       17.00
      773.26      730.84       17.00
      774.78      734.86       17.00
      776.52      739.50       17.00
      777.11      741.08       17.00
      778.40      744.56       17.00
      779.40      747.26       17.00
      780.15      749.30       17.00
      781.78      753.75       17.00
      783.25      757.80       17.00
      784.56      761.41       17.00
      785.12      762.97       17.00
      785.84      764.98       17.00
      786.66      767.30       17.00
      788.05      771.20       17.00
      789.27      774.67       17.00
      789.76      776.07       17.00
      790.38      777.84       17.00
      791.23      780.29       17.00
      792.03      782.61       17.00
      792.84      784.97       17.00
      793.72      787.52       17.00
      794.66      790.30       17.00
      795.49      792.77       17.00
      796.21      794.89       17.00
      796.82      796.72       17.00
      797.43      798.55       17.00
      798.03      800.36       17.00
      798.84      802.83       17.00
      799.43      804.61       17.00
      800.44      807.72       17.00
      800.97      809.36       17.00
      802.39      813.79       17.00
      803.62      817.66       17.00
      804.86      821.62       17.00
      805.83      824.76       17.00
      806.76      827.78       17.00
      807.64      830.67       17.00
      808.59      833.83       17.00
      808.96      835.07       17.00
      809.89      838.23       17.00
      810.28      839.54       17.00
      810.95      841.84       17.00
      811.65      844.25       17.00
      812.07      845.70       17.00
      812.91      848.64       17.00
      813.30      850.00       17.00
      814.00      852.52       17.00
      814.61      854.68       17.00
      814.99      856.06       17.00
      815.75      858.79       17.00
      816.02      859.78       17.00
      816.68      862.19       17.00
      817.45      865.04       17.00
      818.12      867.56       17.00
      818.58      869.26       17.00
      819.12      871.31       17.00
      819.73      873.64       17.00
      820.18      875.35       17.00
      820.96      878.36       17.00
      821.38      879.97       17.00
      822.21      883.23       17.00
      822.66      884.98       17.00
      823.46      888.15       17.00
      823.98      890.26       17.00
      824.66      893.00       17.00
      825.31      895.59       17.00
      825.80      897.61       17.00
      826.58      900.80       17.00
      826.84      901.85       17.00
      827.79      905.79       17.00
      828.82      910.05       17.00
      829.07      911.12       17.00
      829.72      913.84       17.00
      830.22      915.97       17.00
      830.47      917.04       17.00
      831.19      920.08       17.00
      831.78      922.61       17.00
      832.01      923.59       17.00
      832.47      925.58       17.00
      832.73      926.70       17.00
      833.56      930.30       17.00
      834.34      933.69       17.00
      835.01      936.61       17.00
      835.48      938.66       17.00
      835.74      939.79       17.00
      836.55      943.36       17.00
      837.40      947.09       17.00
      838.12      950.28       17.00
      838.90      953.74       17.00
      839.84      957.91       17.00
      840.60      961.30       17.00
      841.07      963.40       17.00
      841.62      965.80       17.00
      842.61      970.24       17.00
      843.55      974.38       17.00
      843.81      975.58       17.00
      844.46      978.46       17.00
      844.92      980.51       17.00
      845.47      982.94       17.00
      845.99      985.26       17.00
      846.57      987.84       17.00
      847.00      989.72       17.00
      847.94      993.90       17.00
      849.09      998.97       17.00
      850.18     1003.77       17.00
      851.17     1008.16       17.00
      851.52     1009.71       17.00
      852.13     1012.37       17.00
      852.81     1015.34       17.00
      853.10     1016.62       17.00
      854.12     1021.11       17.00
      855.19     1025.83       17.00
      856.29     1030.64       17.00
      857.39     1035.47       17.00
      857.61     1036.45       17.00
      858.65     1040.99       17.00
      859.58     1045.10       17.00
      860.65     1049.82       17.00
      861.73     1054.59       17.00
      862.08     1056.13       17.00
      862.83     1059.47       17.00
      863.37     1061.90       17.00
      863.92     1064.31       17.00
      864.36     1066.29       17.00
      865.16     1069.85       17.00
      865.93     1073.31       17.00
      866.81     1077.25       17.00
      867.64     1080.99       17.00
      868.46     1084.69       17.00
      868.71     1085.81       17.00
      869.39     1088.85       17.00
      870.14     1092.27       17.00
      870.58     1094.26       17.00
      871.02     1096.25       17.00
      871.45     1098.18       17.00
      872.21     1101.65       17.00
      873.02     1105.32       17.00
      873.91     1109.37       17.00
      874.89     1113.79       17.00
      875.99     1118.77       17.00
      877.41     1125.21       17.00
      878.69     1130.93       17.00
      879.99     1136.71       17.00
      880.21     1137.71       17.00
      881.13     1141.77       17.00
      882.04     1145.74       17.00
      882.53     1147.90       17.00
      883.03     1150.05       17.00
      883.74     1153.10       17.00
      884.11     1154.66       17.00
      884.84     1157.81       17.00
      885.24     1159.50       17.00
      885.84     1162.03       17.00
      886.44     1164.54       17.00
      886.76     1165.83       17.00
      887.70     1169.76       17.00
      888.38     1172.54       17.00
      889.16     1175.71       17.00
      889.86     1178.57       17.00
      890.35     1180.52       17.00
      890.77     1182.20       17.00
      891.76     1186.17       17.00
      892.85     1190.47       17.00
      894.08     1195.27       17.00
      894.48     1196.83       17.00
      895.15     1199.41       17.00
      895.86     1202.12       17.00
      896.30     1203.79       17.00
      897.23     1207.31       17.00
      897.54     1208.48       17.00
      898.80     1213.20       17.00
      900.01     1217.63       17.00
      901.14     1221.76       17.00
      902.28     1225.89       17.00
      903.37     1229.78       17.00
      904.37     1233.31       17.00
      904.73     1234.59       17.00
      905.45     1237.11       17.00
      906.09     1239.33       17.00
      907.28     1243.40       17.00
      907.85     1245.35       17.00
      908.53     1247.63       17.00
      909.51     1250.93       17.00
      909.87     1252.14       17.00
      910.47     1254.14       17.00
      911.33     1256.97       17.00
      912.05     1259.35       17.00
      912.91     1262.11       17.00
      913.26     1263.29       17.00
      914.37     1266.86       17.00
      915.56     1270.62       17.00
      916.01     1272.06       17.00
      916.91     1274.89       17.00
      917.49     1276.74       17.00
      918.27     1279.14       17.00
      919.15     1281.84       17.00
      919.78     1283.84       17.00
      920.88     1287.11       17.00
      921.44     1288.84       17.00
      922.61     1292.35       17.00
      923.09     1293.71       17.00
      924.31     1297.25       17.00
      925.81     1301.44       17.00
      927.27     1305.50       17.00
      928.19     1307.97       17.00
      929.29     1310.89       17.00
      929.90     1312.51       17.00
      931.20     1315.88       17.00
      932.38     1318.88       17.00
      932.82     1319.98       17.00
      934.19     1323.36       17.00
      934.67     1324.51       17.00
      936.12     1328.01       17.00
      937.89     1332.10       17.00
      939.24     1335.17       17.00
      941.00     1339.08       17.00
      942.68     1342.74       17.00
      943.15     1343.77       17.00
      945.04     1347.83       17.00
      947.22     1352.50       17.00
      949.28     1356.77       17.00
      951.27     1360.95       17.00
      951.92     1362.42       17.00
      953.22     1365.12       17.00
      953.89     1366.58       17.00
      954.65     1368.19       17.00
      955.46     1369.90       17.00
      956.71     1372.51       17.00
      957.87     1374.93       17.00
      958.83     1376.92       17.00
      959.50     1378.41       17.00
      960.15     1379.85       17.00
      961.47     1382.92       17.00
      962.05     1384.22       17.00
      963.24     1387.03       17.00
      963.75     1388.29       17.00
      964.83     1390.82       17.00
      965.42     1392.32       17.00
      967.05     1396.35       17.00
      968.21     1399.31       17.00
      969.65     1400.69       17.00
      970.08     1404.22       17.00
      971.36     1407.84       17.00
      972.40     1411.13       17.00
      972.74     1412.12       17.00
      973.60     1414.69       17.00
      973.75     1415.95       17.00
      974.99     1419.64       17.00
      974.89     1423.36       17.00
      975.53     1426.48       17.00
      975.64     1428.48       17.00
      975.67     1429.52       17.00
      975.44     1431.33       17.00
      976.50     1433.46       17.00
      976.44     1434.46       17.00
      975.02     1436.38       17.00
      974.89     1437.37       17.00
      974.70     1439.18       17.00
      974.83     1440.16       17.00
      975.42     1441.46       17.00
      974.26     1442.64       17.00
      973.82     1444.11       17.00
      973.32     1445.60       17.00
      972.78     1447.05       17.00
      971.97     1448.25       17.00
      971.39     1449.75       17.00
      970.87     1451.12       17.00
      969.75     1453.06       17.00
      969.02     1454.23       17.00
      967.10     1454.55       17.00
      965.35     1455.82       17.00
      964.37     1456.87       17.00
      962.50     1458.01       17.00
      961.50     1458.73       17.00
      959.19     1460.75       17.00
      956.57     1462.33       17.00
      955.93     1463.40       17.00
      954.30     1463.49       17.00
      953.07     1464.25       17.00
      949.07     1466.32       17.00
      946.57     1467.50       17.00
      945.64     1467.97       17.00
      944.32     1468.58       17.00
      942.48     1469.47       17.00
      940.48     1470.22       17.00
      938.53     1471.09       17.00
      936.68     1471.87       17.00
      933.62     1472.86       17.00
      931.21     1473.69       17.00
      929.65     1474.19       17.00
      927.96     1474.79       17.00
      924.53     1475.64       17.00
      921.23     1476.21       17.00
      920.11     1476.39       17.00
      917.27     1476.72       17.00
      915.05     1477.16       17.00
      913.70     1477.45       17.00
      911.22     1477.98       17.00
      909.75     1478.24       17.00
      906.95     1478.86       17.00
      903.99     1479.49       17.00
      902.56     1479.76       17.00
      899.69     1480.39       17.00
      897.68     1480.83       17.00
      894.32     1481.41       17.00
      891.98     1481.89       17.00
      889.06     1482.45       17.00
      886.60     1482.86       17.00
      883.57     1483.38       17.00
      882.43     1483.59       17.00
      877.86     1484.33       17.00
      876.88     1484.53       17.00
      872.49     1485.37       17.00
      870.77     1485.69       17.00
      867.40     1486.32       17.00
      866.38     1486.52       17.00
      862.39     1487.29       17.00
      858.67     1488.02       17.00
      856.73     1488.41       17.00
      852.89     1489.19       17.00
      850.94     1489.59       17.00
      848.50     1490.11       17.00
      844.88     1490.89       17.00
      841.27     1491.70       17.00
      840.20     1491.94       17.00
      836.34     1492.83       17.00
      834.77     1493.20       17.00
      831.42     1493.99       17.00
      829.67     1494.42       17.00
      826.93     1495.09       17.00
      825.08     1495.55       17.00
      822.91     1496.09       17.00
      821.07     1496.54       17.00
      819.24     1497.01       17.00
      817.44     1497.49       17.00
      815.82     1497.89       17.00
      812.25     1498.81       17.00
      809.72     1499.48       17.00
      807.59     1500.04       17.00
      804.70     1500.80       17.00
      801.29     1501.71       17.00
      799.66     1502.15       17.00
      796.79     1502.92       17.00
      795.78     1503.19       17.00
      791.48     1504.36       17.00
      787.57     1505.43       17.00
      784.61     1506.24       17.00
      782.65     1506.77       17.00
      780.76     1507.31       17.00
      778.46     1507.95       17.00
      776.36     1508.53       17.00
      773.21     1509.41       17.00
      768.13     1510.83       17.00
      763.01     1512.25       17.00
      761.78     1512.58       17.00
      757.78     1513.69       17.00
      753.32     1514.89       17.00
      749.17     1516.01       17.00
      744.08     1517.32       17.00
      739.85     1518.40       17.00
      738.65     1518.72       17.00
      735.04     1519.58       17.00
      732.92     1520.09       17.00
      730.79     1520.58       17.00
      727.13     1521.41       17.00
      723.78     1522.15       17.00
      720.77     1522.78       17.00
      716.66     1523.64       17.00
      715.49     1523.86       17.00
      714.01     1524.16       17.00
      710.52     1524.81       17.00
      708.09     1525.27       17.00
      706.43     1525.56       17.00
      704.33     1525.94       17.00
      700.24     1526.66       17.00
      696.59     1527.25       17.00
      695.58     1527.42       17.00
      691.77     1528.01       17.00
      688.42     1528.52       17.00
      687.12     1528.72       17.00
      683.43     1529.26       17.00
      681.55     1529.54       17.00
      680.16     1529.73       17.00
      676.98     1530.17       17.00
      675.68     1530.34       17.00
      673.99     1530.58       17.00
      671.05     1530.96       17.00
      670.04     1531.10       17.00
      667.94     1531.38       17.00
      664.01     1531.89       17.00
      660.41     1532.35       17.00
      659.33     1532.49       17.00
      656.80     1532.80       17.00
      654.18     1533.12       17.00
      652.68     1533.30       17.00
      651.17     1533.49       17.00
      648.70     1533.78       17.00
      647.66     1533.90       17.00
      643.36     1534.40       17.00
      638.91     1534.91       17.00
      634.42     1535.39       17.00
      633.13     1535.51       17.00
      629.13     1535.93       17.00
      625.46     1536.30       17.00
      621.63     1536.64       17.00
      619.62     1536.81       17.00
      617.59     1536.97       17.00
      616.13     1537.08       17.00
      613.29     1537.29       17.00
      611.52     1537.39       17.00
      608.60     1537.57       17.00
      606.95     1537.67       17.00
      604.91     1537.77       17.00
      603.00     1537.84       17.00
      601.94     1537.89       17.00
      599.62     1537.94       17.00
      596.46     1538.05       17.00
      594.24     1538.09       17.00
      591.45     1538.13       17.00
      590.20     1538.14       17.00
      587.40     1538.17       17.00
      585.59     1538.12       17.00
      582.98     1538.07       17.00
      580.62     1537.96       17.00
      577.93     1537.88       17.00
      576.04     1537.78       17.00
      572.53     1537.58       17.00
      568.84     1537.30       17.00
      567.47     1537.17       17.00
      566.36     1537.06       17.00
      562.79     1536.70       17.00
      561.71     1536.57       17.00
      558.84     1536.22       17.00
      557.77     1536.07       17.00
      553.63     1535.48       17.00
      549.82     1534.85       17.00
      548.23     1534.57       17.00
      546.74     1534.29       17.00
      542.82     1533.52       17.00
      538.89     1532.65       17.00
      537.48     1532.34       17.00
      535.74     1531.92       17.00
      532.11     1531.02       17.00
      528.04     1529.92       17.00
      524.36     1528.86       17.00
      520.67     1527.72       17.00
      519.57     1527.39       17.00
      517.42     1526.72       17.00
      515.37     1526.02       17.00
      514.36     1525.70       17.00
      510.56     1524.39       17.00
      506.46     1522.90       17.00
      503.04     1521.64       17.00
      499.08     1520.10       17.00
      494.72     1518.36       17.00
      490.98     1516.82       17.00
      489.99     1516.40       17.00
      488.00     1515.55       17.00
      485.58     1514.50       17.00
      483.81     1513.74       17.00
      480.12     1512.11       17.00
      477.15     1510.78       17.00
      475.16     1509.85       17.00
      473.68     1509.18       17.00
      470.28     1507.59       17.00
      466.32     1505.72       17.00
      461.98     1503.62       17.00
      457.56     1501.45       17.00
      453.97     1499.68       17.00
      452.28     1498.80       17.00
      448.39     1496.80       17.00
      447.21     1496.17       17.00
      443.26     1494.06       17.00
      442.07     1493.42       17.00
      438.98     1491.69       17.00
      437.08     1490.63       17.00
      435.54     1489.75       17.00
      432.68     1488.14       17.00
      430.49     1486.87       17.00
      429.27     1486.14       17.00
      427.72     1485.23       17.00
      426.65     1484.57       17.00
      423.59     1482.67       17.00
      419.85     1480.29       17.00
      416.58     1478.12       17.00
      415.08     1477.07       17.00
      413.53     1476.02       17.00
      411.60     1474.66       17.00
      408.45     1472.40       17.00
      407.56     1471.74       17.00
      405.70     1470.37       17.00
      403.28     1468.49       17.00
      401.05     1466.77       17.00
      399.98     1465.90       17.00
      398.90     1465.00       17.00
      396.04     1462.62       17.00
      392.86     1459.84       17.00
      389.15     1456.44       17.00
      386.07     1453.48       17.00
      383.16     1450.56       17.00
      381.13     1448.44       17.00
      378.94     1446.09       17.00
      376.76     1443.66       17.00
      375.79     1442.54       17.00
      374.50     1441.04       17.00
      373.04     1439.30       17.00
      372.15     1438.23       17.00
      369.88     1435.40       17.00
      367.66     1432.54       17.00
      366.82     1431.42       17.00
      365.46     1429.60       17.00
      364.27     1427.97       17.00
      363.11     1426.37       17.00
      361.81     1424.47       17.00
      360.65     1422.84       17.00
      360.02     1421.86       17.00
      358.23     1419.12       17.00
      356.54     1416.39       17.00
      355.76     1415.16       17.00
      354.62     1413.28       17.00
      352.64     1410.12       17.00
      350.84     1407.07       17.00
      348.87     1403.66       17.00
      346.88     1400.14       17.00
      346.21     1398.88       17.00
      344.84     1396.42       17.00
      344.11     1395.05       17.00
      343.02     1393.03       17.00
      341.50     1390.12       17.00
      340.02     1387.26       17.00
      338.20     1383.71       17.00
      336.34     1380.11       17.00
      335.47     1378.37       17.00
      334.56     1376.55       17.00
      332.87     1373.16       17.00
      331.07     1369.53       17.00
      329.30     1365.96       17.00
      328.72     1364.78       17.00
      327.78     1362.87       17.00
      326.56     1360.40       17.00
      326.02     1359.27       17.00
      324.50     1356.13       17.00
      322.82     1352.74       17.00
      321.32     1349.78       17.00
      320.87     1348.84       17.00
      319.43     1345.93       17.00
      317.68     1342.44       17.00
      317.08     1341.22       17.00
      315.83     1338.77       17.00
      315.22     1337.55       17.00
      314.06     1335.25       17.00
      313.26     1333.71       17.00
      312.43     1332.05       17.00
      311.54     1330.33       17.00
      310.67     1328.61       17.00
      309.82     1327.01       17.00
      309.03     1325.48       17.00
      308.16     1323.79       17.00
      307.23     1322.01       17.00
      306.53     1320.72       17.00
      304.83     1317.58       17.00
      303.17     1314.50       17.00
      301.53     1311.51       17.00
      301.03     1310.61       17.00
      299.00     1306.99       17.00
      297.02     1303.53       17.00
      295.60     1301.08       17.00
      294.88     1299.84       17.00
      292.98     1296.64       17.00
      291.08     1293.48       17.00
      289.19     1290.39       17.00
      287.40     1287.52       17.00
      286.24     1285.68       17.00
      285.67     1284.78       17.00
      283.89     1282.01       17.00
      282.21     1279.43       17.00
      280.21     1276.40       17.00
      278.30     1273.55       17.00
      277.52     1272.40       17.00
      276.47     1270.86       17.00
      274.74     1268.37       17.00
      273.34     1266.36       17.00
      272.15     1264.66       17.00
      270.98     1262.99       17.00
      269.79     1261.34       17.00
      268.28     1259.23       17.00
      266.07     1256.20       17.00
      265.18     1254.99       17.00
      263.28     1252.41       17.00
      261.82     1250.48       17.00
      260.96     1249.32       17.00
      258.44     1245.93       17.00
      255.76     1242.37       17.00
      253.13     1238.88       17.00
      250.55     1235.49       17.00
      248.16     1232.33       17.00
      246.85     1230.60       17.00
      245.44     1228.69       17.00
      244.32     1227.24       17.00
      242.53     1224.82       17.00
      241.64     1223.67       17.00
      240.26     1221.81       17.00
      239.46     1220.76       17.00
      237.34     1217.92       17.00
      234.65     1214.31       17.00
      232.09     1210.82       17.00
      229.46     1207.16       17.00
      226.79     1203.44       17.00
      224.51     1200.23       17.00
      223.74     1199.12       17.00
      221.89     1196.46       17.00
      221.11     1195.32       17.00
      219.80     1193.42       17.00
      219.00     1192.24       17.00
      217.42     1189.91       17.00
      215.14     1186.52       17.00
      212.74     1182.89       17.00
      210.30     1179.14       17.00
      207.79     1175.24       17.00
      205.64     1171.84       17.00
      204.97     1170.77       17.00
      203.38     1168.23       17.00
      202.30     1166.51       17.00
      201.32     1164.93       17.00
      199.89     1162.61       17.00
      199.10     1161.34       17.00
      197.83     1159.25       17.00
      196.63     1157.28       17.00
      195.23     1154.94       17.00
      194.21     1153.28       17.00
      193.30     1151.75       17.00
      191.99     1149.57       17.00
      191.34     1148.48       17.00
      189.80     1145.90       17.00
      187.76     1142.44       17.00
      186.01     1139.47       17.00
      185.40     1138.42       17.00
      183.06     1134.41       17.00
      181.01     1130.87       17.00
      178.89     1127.19       17.00
      176.90     1123.75       17.00
      176.11     1122.36       17.00
      174.86     1120.17       17.00
      173.56     1117.89       17.00
      172.96     1116.84       17.00
      171.85     1114.88       17.00
      170.48     1112.45       17.00
      168.03     1108.09       17.00
      167.26     1106.73       17.00
      165.40     1103.40       17.00
      163.53     1100.03       17.00
      162.48     1098.15       17.00
      161.37     1096.13       17.00
      159.89     1093.45       17.00
      159.00     1091.83       17.00
      157.47     1089.04       17.00
      156.46     1087.19       17.00
      155.27     1085.02       17.00
      153.83     1082.36       17.00
      153.34     1081.45       17.00
      151.18     1077.45       17.00
      148.58     1072.58       17.00
      147.24     1070.07       17.00
      146.07     1067.87       17.00
      144.66     1065.19       17.00
      143.76     1063.48       17.00
      143.00     1062.04       17.00
      141.20     1058.58       17.00
      139.76     1055.81       17.00
      138.99     1054.32       17.00
      138.01     1052.43       17.00
      137.10     1050.66       17.00
      135.10     1046.74       17.00
      133.21     1043.02       17.00
      132.10     1040.80       17.00
      130.75     1038.11       17.00
      129.68     1035.96       17.00
      128.80     1034.19       17.00
      127.95     1032.47       17.00
      126.88     1030.29       17.00
      126.25     1029.01       17.00
      125.04     1026.51       17.00
      124.22     1024.81       17.00
      123.30     1022.92       17.00
      122.01     1020.21       17.00
      121.43     1019.01       17.00
      119.95     1015.87       17.00
      118.25     1012.24       17.00
      117.66     1010.98       17.00
      116.43     1008.33       17.00
      115.90     1007.18       17.00
      114.64     1004.43       17.00
      114.01     1003.05       17.00
      113.08     1000.99       17.00
      112.03      998.64       17.00
      111.34      997.11       17.00
      110.16      994.45       17.00
      109.46      992.85       17.00
      108.48      990.61       17.00
      107.55      988.46       17.00
      106.63      986.33       17.00
      105.76      984.28       17.00
      105.01      982.53       17.00
      104.13      980.43       17.00
      103.18      978.17       17.00
      102.57      976.69       17.00
      101.51      974.12       17.00
      101.05      972.98       17.00
       99.51      969.18       17.00
       97.94      965.24       17.00
       96.26      960.96       17.00
       94.48      956.33       17.00
       92.89      952.13       17.00
       91.56      948.57       17.00
       91.13      947.39       17.00
       90.43      945.49       17.00
       89.70      943.46       17.00
       89.31      942.37       17.00
       88.13      939.08       17.00
       86.83      935.40       17.00
       85.46      931.45       17.00
       85.09      930.37       17.00
       84.07      927.39       17.00
       83.47      925.60       17.00
       82.59      922.99       17.00
       81.98      921.15       17.00
       81.16      918.64       17.00
       80.77      917.46       17.00
       79.90      914.75       17.00
       79.53      913.62       17.00
       78.71      911.03       17.00
       78.23      909.53       17.00
       77.64      907.66       17.00
       76.99      905.58       17.00
       76.44      903.78       17.00
       75.53      900.84       17.00
       75.16      899.62       17.00
       73.76      894.98       17.00
       72.43      890.46       17.00
       71.28      886.53       17.00
       70.07      882.31       17.00
       69.62      880.71       17.00
       68.95      878.32       17.00
       68.30      875.97       17.00
       67.93      874.66       17.00
       67.11      871.64       17.00
       66.82      870.55       17.00
       66.06      867.74       17.00
       65.68      866.30       17.00
       65.02      863.81       17.00
       64.64      862.36       17.00
       64.16      860.50       17.00
       63.60      858.33       17.00
       63.29      857.12       17.00
       62.66      854.63       17.00
       62.33      853.31       17.00
       61.60      850.34       17.00
       61.34      849.31       17.00
       60.46      845.66       17.00
       59.54      841.83       17.00
       58.63      837.90       17.00
       57.69      833.82       17.00
       56.90      830.29       17.00
       56.63      829.10       17.00
       55.95      825.97       17.00
       55.65      824.61       17.00
       55.25      822.76       17.00
       54.83      820.77       17.00
       54.58      819.55       17.00
       53.91      816.33       17.00
       53.24      813.06       17.00
       52.50      809.37       17.00
       51.70      805.27       17.00
       50.98      801.52       17.00
       50.36      798.19       17.00
       49.94      795.91       17.00
       49.52      793.63       17.00
       49.16      791.60       17.00
       48.85      789.84       17.00
       48.50      787.85       17.00
       48.08      785.43       17.00
       47.74      783.41       17.00
       47.11      779.63       17.00
       46.49      775.84       17.00
       45.84      771.75       17.00
       45.18      767.41       17.00
       44.56      763.26       17.00
       44.36      761.86       17.00
       43.80      757.93       17.00
       43.30      754.31       17.00
       42.80      750.63       17.00
       42.32      746.92       17.00
       42.18      745.81       17.00
       41.77      742.58       17.00
       41.65      741.55       17.00
       41.11      737.08       17.00
       40.59      732.51       17.00
       40.09      727.92       17.00
       39.62      723.33       17.00
       39.22      719.30       17.00
       39.09      717.92       17.00
       38.92      716.11       17.00
       38.67      713.34       17.00
       38.42      710.28       17.00
       38.17      707.31       17.00
       37.92      703.95       17.00
       37.84      702.90       17.00
       37.60      699.51       17.00
       37.33      695.32       17.00
       37.18      692.73       17.00
       37.05      690.42       17.00
       36.93      687.92       17.00
       36.81      685.51       17.00
       36.75      683.96       17.00
       36.63      681.17       17.00
       36.60      680.09       17.00
       36.49      677.03       17.00
       36.41      673.86       17.00
       36.34      670.99       17.00
       36.28      667.26       17.00
       36.25      662.54       17.00
       36.27      657.68       17.00
       36.32      653.61       17.00
       36.38      650.03       17.00
       36.41      648.93       17.00
       36.46      646.89       17.00
       36.56      643.90       17.00
       36.68      640.99       17.00
       36.74      639.62       17.00
       36.87      636.94       17.00
       36.95      635.29       17.00
       37.17      631.57       17.00
       37.24      630.53       17.00
       37.50      626.68       17.00
       37.82      622.50       17.00
       38.17      618.43       17.00
       38.51      614.91       17.00
       38.84      611.62       17.00
       39.28      607.62       17.00
       39.75      603.61       17.00
       40.01      601.50       17.00
       40.36      598.74       17.00
       40.65      596.56       17.00
       41.09      593.40       17.00
       41.30      591.98       17.00
       41.83      588.39       17.00
       42.09      586.72       17.00
       42.50      584.13       17.00
       42.92      581.57       17.00
       43.31      579.24       17.00
       43.73      576.83       17.00
       44.03      575.19       17.00
       44.52      572.49       17.00
       44.72      571.36       17.00
       45.24      568.65       17.00
       45.53      567.15       17.00
       45.89      565.34       17.00
       46.65      561.64       17.00
       47.35      558.32       17.00
       48.10      554.87       17.00
       49.05      550.72       17.00
       49.37      549.38       17.00
       50.39      545.17       17.00
       51.28      541.57       17.00
       52.19      538.12       17.00
       53.12      534.63       17.00
       54.20      530.73       17.00
       55.37      526.75       17.00
       56.66      522.55       17.00
       58.00      518.26       17.00
       59.49      513.83       17.00
       60.90      509.82       17.00
       61.54      508.04       17.00
       62.08      506.55       17.00
       63.42      503.06       17.00
       65.24      498.57       17.00
       67.11      494.18       17.00
       68.93      490.15       17.00
       70.89      486.04       17.00
       72.40      483.05       17.00
       73.61      480.69       17.00
       74.46      479.13       17.00
       76.20      475.97       17.00
       77.77      473.21       17.00
       79.30      470.62       17.00
       81.24      467.50       17.00
       82.19      466.05       17.00
       83.42      464.19       17.00
       84.91      461.99       17.00
       85.55      461.08       17.00
       87.41      458.46       17.00
       89.64      455.45       17.00
       90.52      454.31       17.00
       93.09      451.05       17.00
       94.57      449.24       17.00
       95.95      447.61       17.00
       96.75      446.67       17.00
       99.04      444.04       17.00
      101.28      441.60       17.00
      103.76      438.98       17.00
      106.18      436.51       17.00
      108.41      434.29       17.00
      109.15      433.56       17.00
      111.51      431.32       17.00
      114.35      428.74       17.00
      115.48      427.68       17.00
      117.57      425.87       17.00
      119.36      424.32       17.00
      121.00      422.88       17.00
      123.23      421.07       17.00
      124.35      420.15       17.00
      127.17      417.89       17.00
      130.08      415.64       17.00
      133.22      413.32       17.00
      136.30      410.98       17.00
      139.41      408.75       17.00
      140.42      408.04       17.00
      143.06      406.16       17.00
      144.67      405.07       17.00
      147.08      403.35       17.00
      149.02      402.07       17.00
      151.12      400.62       17.00
      152.23      399.87       17.00
      154.79      398.12       17.00
      155.82      397.46       17.00
      158.69      395.51       17.00
      161.17      393.92       17.00
      162.41      393.07       17.00
      164.00      392.06       17.00
      166.08      390.66       17.00
      167.39      389.83       17.00
      170.59      387.75       17.00
      174.19      385.40       17.00
      178.21      382.77       17.00
      182.15      380.20       17.00
      186.38      377.43       17.00
      190.06      374.99       17.00
      193.96      372.41       17.00
      198.00      369.71       17.00
      202.11      366.96       17.00
      205.64      364.59       17.00
      209.58      361.94       17.00
      213.20      359.49       17.00
      216.53      357.23       17.00
      219.77      355.04       17.00
      223.86      352.27       17.00
      227.36      349.91       17.00
      230.95      347.49       17.00
      235.16      344.67       17.00
      238.39      342.53       17.00
      239.71      341.65       17.00
      241.80      340.27       17.00
      243.92      338.85       17.00
      245.13      338.05       17.00
      247.37      336.58       17.00
      248.48      335.84       17.00
      251.04      334.19       17.00
      252.37      333.32       17.00
      253.57      332.54       17.00
      256.72      330.51       17.00
      260.12      328.34       17.00
      263.00      326.54       17.00
      264.08      325.84       17.00
      266.05      324.63       17.00
      267.65      323.63       17.00
      269.85      322.28       17.00
      270.77      321.70       17.00
      273.70      319.91       17.00
      277.23      317.79       17.00
      281.23      315.41       17.00
      285.57      312.86       17.00
      289.78      310.45       17.00
      293.41      308.41       17.00
      297.02      306.42       17.00
      300.76      304.39       17.00
      304.45      302.43       17.00
      308.19      300.49       17.00
      311.94      298.58       17.00
      315.91      296.62       17.00
      320.16      294.56       17.00
      324.46      292.53       17.00
      325.59      292.02       17.00
      328.48      290.69       17.00
      330.70      289.69       17.00
      332.10      289.07       17.00
      335.14      287.74       17.00
      338.60      286.29       17.00
      340.89      285.33       17.00
      343.55      284.25       17.00
      344.71      283.78       17.00
      346.85      282.95       17.00
      348.33      282.36       17.00
      350.91      281.39       17.00
      353.54      280.40       17.00
      356.36      279.39       17.00
      357.95      278.82       17.00
      359.61      278.25       17.00
      362.90      277.16       17.00
      366.10      276.12       17.00
      369.05      275.18       17.00
      370.23      274.83       17.00
      373.19      273.92       17.00
      376.81      272.91       17.00
      378.04      272.58       17.00
      380.25      271.99       17.00
      382.53      271.40       17.00
      384.15      271.02       17.00
      386.83      270.39       17.00
      388.11      270.10       17.00
      390.90      269.52       17.00
      392.09      269.28       17.00
      394.94      268.71       17.00
      396.04      268.52       17.00
      398.81      268.02       17.00
      402.36      267.47       17.00
      406.23      266.93       17.00
      409.66      266.52       17.00
      412.94      266.20       17.00
      415.05      266.04       17.00
      416.20      265.95       17.00
      419.47      265.73       17.00
      423.51      265.57       17.00
      427.65      265.51       17.00
      431.53      265.54       17.00
      435.65      265.69       17.00
      437.74      265.80       17.00
      438.94      265.89       17.00
      442.10      266.16       17.00
      445.69      266.55       17.00
      449.77      267.10       17.00
      450.98      267.29       17.00
      454.21      267.85       17.00
      457.41      268.48       17.00
      460.86      269.24       17.00
      464.21      270.07       17.00
      465.57      270.43       17.00
      468.97      271.40       17.00
      472.03      272.35       17.00
      475.06      273.36       17.00
      476.36      273.85       17.00
      478.15      274.49       17.00
      480.59      275.43       17.00
      481.61      275.83       17.00
      485.02      277.28       17.00
      488.40      278.78       17.00
      491.84      280.43       17.00
      495.04      282.04       17.00
      496.15      282.64       17.00
      499.39      284.42       17.00
      501.95      285.85       17.00
      502.97      286.46       17.00
      505.66      288.07       17.00
      506.54      288.62       17.00
      509.61      290.58       17.00
      513.00      292.86       17.00
      516.56      295.33       17.00
      520.23      298.02       17.00
      523.83      300.77       17.00
      527.46      303.66       17.00
      530.78      306.41       17.00
      534.01      309.17       17.00
      537.10      311.86       17.00
      538.09      312.74       17.00
      539.62      314.13       17.00
      540.99      315.38       17.00
      542.24      316.55       17.00
      543.49      317.72       17.00
      544.58      318.76       17.00
      545.35      319.49       17.00
      546.16      320.26       17.00
      547.11      321.19       17.00
      549.21      323.25       17.00
      550.00      324.05       17.00
      551.67      325.72       17.00
      553.22      327.30       17.00
      554.45      328.57       17.00
      556.29      330.50       17.00
      557.69      331.98       17.00
      559.27      333.69       17.00
      561.13      335.72       17.00
      562.38      337.11       17.00
      565.32      340.43       17.00
      568.00      343.51       17.00
      570.87      346.90       17.00
      571.56      347.73       17.00
      573.49      350.05       17.00
      574.57      351.37       17.00
      576.15      353.32       17.00
      577.29      354.72       17.00
      579.03      356.92       17.00
      580.74      359.11       17.00
      581.93      360.64       17.00
      583.78      363.05       17.00
      584.52      364.02       17.00
      586.41      366.54       17.00
      587.05      367.42       17.00
      589.36      370.54       17.00
      591.61      373.63       17.00
      594.08      377.08       17.00
      594.74      378.02       17.00
      596.55      380.58       17.00
      597.45      381.88       17.00
      599.03      384.18       17.00
      600.32      386.08       17.00
      601.57      387.91       17.00
      602.90      389.90       17.00
      604.19      391.80       17.00
      605.08      393.17       17.00
      606.88      395.86       17.00
      607.93      397.49       17.00
      609.32      399.62       17.00
      610.03      400.72       17.00
      612.30      404.25       17.00
      614.84      408.24       17.00
      617.40      412.29       17.00
      620.01      416.50       17.00
      622.49      420.50       17.00
      624.99      424.60       17.00
      627.46      428.66       17.00
      629.94      432.77       17.00
      632.11      436.38       17.00
      634.13      439.77       17.00
      636.12      443.11       17.00
      638.39      446.93       17.00
      640.50      450.52       17.00
      641.03      451.41       17.00
      642.41      453.77       17.00
      642.99      454.75       17.00
      644.07      456.59       17.00
      644.70      457.67       17.00
      645.74      459.47       17.00
      646.52      460.81       17.00
      647.69      462.82       17.00
      648.51      464.23       17.00
      649.42      465.81       17.00
      650.42      467.53       17.00
      651.36      469.18       17.00
      652.63      471.37       17.00
      653.59      473.05       17.00
      655.11      475.70       17.00
      656.04      477.33       17.00
      657.75      480.33       17.00
      658.67      481.95       17.00
      659.71      483.79       17.00
      660.93      485.96       17.00
      661.55      487.06       17.00
      663.54      490.61       17.00
      665.92      494.85       17.00
      668.54      499.57       17.00
      671.04      504.11       17.00
      673.22      508.10       17.00
      675.51      512.30       17.00
      677.93      516.79       17.00
      680.54      521.65       17.00
      682.57      525.49       17.00
      683.24      526.77       17.00
      684.51      529.19       17.00
      685.90      531.84       17.00
      686.72      533.42       17.00
      688.76      537.35       17.00
      690.79      541.32       17.00
      692.47      544.62       17.00
      694.09      547.83       17.00
      694.73      549.10       17.00
      696.24      552.11       17.00
      698.29      556.24       17.00
      698.99      557.37       18.00
      699.74      558.87       18.00
      700.19      559.79       18.00
      701.59      562.66       18.00
      702.27      564.04       18.00
      703.70      566.99       18.00
      704.52      568.69       18.00
      705.99      571.74       18.00
      706.77      573.38       18.00
      708.30      576.57       18.00
      708.85      577.74       18.00
      710.73      581.73       18.00
      712.49      585.46       18.00
      714.36      589.47       18.00
      716.07      593.17       18.00
      716.63      594.39       18.00
      718.23      597.87       18.00
      719.95      601.63       18.00
      720.49      602.82       18.00
      721.81      605.74       18.00
      722.31      606.86       18.00
      724.13      610.89       18.00
      726.18      615.47       18.00
      728.06      619.71       18.00
      729.98      624.07       18.00
      731.69      627.98       18.00
      733.14      631.30       18.00
      734.02      633.32       18.00
      734.74      634.99       18.00
      735.64      637.08       18.00
      737.35      641.06       18.00
      738.79      644.42       18.00
      739.28      645.57       18.00
      740.66      648.82       18.00
      742.27      652.62       18.00
      743.91      656.52       18.00
      745.74      660.92       18.00
      746.31      662.30       18.00
      747.68      665.61       18.00
      748.27      667.04       18.00
      749.71      670.53       18.00
      750.09      671.47       18.00
      751.68      675.37       18.00
      752.99      678.59       18.00
      753.93      680.90       18.00
      754.59      682.53       18.00
      756.08      686.25       18.00
      756.94      688.40       18.00
      758.32      691.85       18.00
      759.67      695.25       18.00
      760.39      697.06       18.00
      761.21      699.15       18.00
      762.50      702.42       18.00
      762.90      703.44       18.00
      764.74      708.14       18.00
      766.55      712.79       18.00
      768.45      717.72       18.00
      770.25      722.41       18.00
      770.71      723.61       18.00
      771.93      726.81       18.00
      772.76      728.98       18.00
      773.48      730.88       18.00
      775.00      734.90       18.00
      776.74      739.55       18.00
      777.32      741.12       18.00
      778.62      744.60       18.00
      779.62      747.30       18.00
      780.37      749.34       18.00
      782.00      753.79       18.00
      783.47      757.84       18.00
      784.78      761.46       18.00
      785.34      763.01       18.00
      786.06      765.02       18.00
      786.88      767.35       18.00
      788.27      771.24       18.00
      789.49      774.71       18.00
      789.98      776.11       18.00
      790.59      777.88       18.00
      791.44      780.34       18.00
      792.24      782.65       18.00
      793.05      785.02       18.00
      793.93      787.57       18.00
      794.86      790.34       18.00
      795.70      792.81       18.00
      796.41      794.94       18.00
      797.02      796.77       18.00
      797.63      798.60       18.00
      798.22      800.41       18.00
      799.04      802.88       18.00
      799.62      804.66       18.00
      800.63      807.77       18.00
      801.15      809.41       18.00
      802.57      813.84       18.00
      803.79      817.72       18.00
      805.03      821.68       18.00
      806.00      824.82       18.00
      806.92      827.84       18.00
      807.79      830.73       18.00
      808.74      833.90       18.00
      809.11      835.13       18.00
      810.04      838.29       18.00
      810.42      839.60       18.00
      811.09      841.91       18.00
      811.78      844.32       18.00
      812.20      845.77       18.00
      813.04      848.71       18.00
      813.42      850.08       18.00
      814.13      852.59       18.00
      814.73      854.76       18.00
      815.11      856.14       18.00
      815.86      858.87       18.00
      816.13      859.85       18.00
      816.78      862.27       18.00
      817.55      865.12       18.00
      818.22      867.64       18.00
      818.67      869.34       18.00
      819.21      871.39       18.00
      819.82      873.72       18.00
      820.26      875.43       18.00
      821.04      878.45       18.00
      821.45      880.06       18.00
      822.28      883.32       18.00
      822.73      885.07       18.00
      823.52      888.24       18.00
      824.04      890.35       18.00
      824.71      893.10       18.00
      825.35      895.68       18.00
      825.84      897.70       18.00
      826.62      900.90       18.00
      826.87      901.94       18.00
      827.82      905.89       18.00
      828.83      910.15       18.00
      829.09      911.22       18.00
      829.73      913.94       18.00
      830.22      916.07       18.00
      830.48      917.15       18.00
      831.18      920.19       18.00
      831.77      922.72       18.00
      832.00      923.70       18.00
      832.46      925.69       18.00
      832.72      926.81       18.00
      833.54      930.41       18.00
      834.32      933.80       18.00
      834.98      936.72       18.00
      835.45      938.77       18.00
      835.70      939.90       18.00
      836.51      943.47       18.00
      837.34      947.21       18.00
      838.06      950.40       18.00
      838.84      953.86       18.00
      839.77      958.04       18.00
      840.52      961.42       18.00
      840.99      963.52       18.00
      841.53      965.93       18.00
      842.52      970.37       18.00
      843.44      974.51       18.00
      843.71      975.71       18.00
      844.35      978.59       18.00
      844.81      980.64       18.00
      845.35      983.08       18.00
      845.87      985.40       18.00
      846.45      987.98       18.00
      846.87      989.86       18.00
      847.80      994.04       18.00
      848.94      999.11       18.00
      850.02     1003.91       18.00
      851.01     1008.30       18.00
      851.36     1009.85       18.00
      851.97     1012.51       18.00
      852.64     1015.49       18.00
      852.93     1016.76       18.00
      853.94     1021.25       18.00
      855.02     1025.98       18.00
      856.11     1030.79       18.00
      857.20     1035.62       18.00
      857.43     1036.60       18.00
      858.46     1041.15       18.00
      859.39     1045.25       18.00
      860.46     1049.97       18.00
      861.54     1054.74       18.00
      861.88     1056.29       18.00
      862.64     1059.63       18.00
      863.18     1062.05       18.00
      863.73     1064.46       18.00
      864.17     1066.44       18.00
      864.97     1070.01       18.00
      865.75     1073.46       18.00
      866.63     1077.40       18.00
      867.46     1081.14       18.00
      868.29     1084.84       18.00
      868.53     1085.96       18.00
      869.21     1089.00       18.00
      869.97     1092.42       18.00
      870.42     1094.41       18.00
      870.85     1096.39       18.00
      871.29     1098.33       18.00
      872.05     1101.80       18.00
      872.87     1105.47       18.00
      873.76     1109.51       18.00
      874.75     1113.93       18.00
      875.85     1118.91       18.00
      877.28     1125.35       18.00
      878.57     1131.07       18.00
      879.88     1136.85       18.00
      880.10     1137.85       18.00
      881.03     1141.91       18.00
      881.94     1145.88       18.00
      882.44     1148.03       18.00
      882.94     1150.19       18.00
      883.65     1153.24       18.00
      884.02     1154.79       18.00
      884.76     1157.94       18.00
      885.16     1159.63       18.00
      885.76     1162.16       18.00
      886.37     1164.67       18.00
      886.68     1165.96       18.00
      887.63     1169.89       18.00
      888.31     1172.67       18.00
      889.09     1175.84       18.00
      889.79     1178.70       18.00
      890.28     1180.65       18.00
      890.70     1182.33       18.00
      891.70     1186.30       18.00
      892.79     1190.60       18.00
      894.02     1195.39       18.00
      894.42     1196.95       18.00
      895.09     1199.53       18.00
      895.80     1202.25       18.00
      896.24     1203.92       18.00
      897.17     1207.44       18.00
      897.48     1208.60       18.00
      898.75     1213.33       18.00
      899.95     1217.76       18.00
      901.08     1221.89       18.00
      902.23     1226.02       18.00
      903.32     1229.91       18.00
      904.31     1233.44       18.00
      904.68     1234.72       18.00
      905.40     1237.24       18.00
      906.04     1239.46       18.00
      907.22     1243.53       18.00
      907.79     1245.48       18.00
      908.46     1247.77       18.00
      909.44     1251.06       18.00
      909.80     1252.27       18.00
      910.40     1254.28       18.00
      911.26     1257.10       18.00
      911.98     1259.48       18.00
      912.83     1262.25       18.00
      913.19     1263.43       18.00
      914.30     1267.00       18.00
      915.48     1270.75       18.00
      915.93     1272.20       18.00
      916.83     1275.03       18.00
      917.41     1276.88       18.00
      918.18     1279.28       18.00
      919.06     1281.98       18.00
      919.69     1283.98       18.00
      920.78     1287.26       18.00
      921.35     1288.98       18.00
      922.52     1292.49       18.00
      922.99     1293.85       18.00
      924.21     1297.39       18.00
      925.71     1301.58       18.00
      927.17     1305.64       18.00
      928.09     1308.12       18.00
      929.19     1311.03       18.00
      929.80     1312.65       18.00
      931.10     1316.02       18.00
      932.29     1319.02       18.00
      932.73     1320.12       18.00
      934.11     1323.50       18.00
      934.59     1324.65       18.00
      936.04     1328.14       18.00
      937.82     1332.23       18.00
      939.18     1335.29       18.00
      940.95     1339.20       18.00
      942.64     1342.85       18.00
      943.11     1343.89       18.00
      945.02     1347.93       18.00
      947.21     1352.59       18.00
      949.28     1356.85       18.00
      951.29     1361.03       18.00
      951.95     1362.49       18.00
      953.25     1365.19       18.00
      953.92     1366.65       18.00
      954.69     1368.23       18.00
      955.51     1369.96       18.00
      956.77     1372.57       18.00
      957.94     1375.01       18.00
      958.90     1377.00       18.00
      959.57     1378.49       18.00
      960.23     1379.92       18.00
      961.55     1382.99       18.00
      962.14     1384.28       18.00
      963.34     1387.09       18.00
      963.84     1388.35       18.00
      964.93     1390.88       18.00
      965.52     1392.37       18.00
      967.15     1396.40       18.00
      969.59     1400.08       18.00
      970.19     1404.27       18.00
      971.47     1407.89       18.00
      972.51     1411.15       18.00
      973.65     1414.80       18.00
      973.86     1415.99       18.00
      974.59     1419.75       18.00
      975.05     1423.36       18.00
      975.22     1424.42       18.00
      975.53     1426.50       18.00
      976.17     1428.53       18.00
      976.28     1429.53       18.00
      975.76     1431.69       18.00
      976.64     1433.31       18.00
      976.62     1434.44       18.00
      975.42     1436.17       18.00
      975.29     1437.44       18.00
      975.09     1439.26       18.00
      974.88     1440.33       18.00
      974.96     1441.67       18.00
      974.43     1443.73       18.00
      973.95     1445.28       18.00
      973.40     1446.82       18.00
      972.58     1448.05       18.00
      972.06     1449.39       18.00
      971.57     1450.76       18.00
      970.61     1452.54       18.00
      969.90     1453.54       18.00
      967.37     1454.23       18.00
      966.36     1455.22       18.00
      965.46     1456.36       18.00
      963.60     1457.58       18.00
      962.50     1458.41       18.00
      960.31     1460.25       18.00
      958.31     1461.51       18.00
      957.34     1463.34       18.00
      955.46     1463.46       18.00
      954.19     1464.28       18.00
      950.77     1466.02       18.00
      948.06     1467.07       18.00
      946.35     1467.97       18.00
      944.54     1468.89       18.00
      942.56     1469.66       18.00
      940.63     1470.56       18.00
      938.81     1471.35       18.00
      935.77     1472.38       18.00
      933.37     1473.24       18.00
      931.83     1473.75       18.00
      930.15     1474.38       18.00
      926.43     1474.11       18.00
      923.20     1474.98       18.00
      922.10     1475.28       18.00
      919.36     1475.99       18.00
      917.21     1476.51       18.00
      915.80     1476.87       18.00
      913.31     1477.47       18.00
      911.87     1477.78       18.00
      909.08     1478.44       18.00
      906.13     1479.11       18.00
      904.72     1479.41       18.00
      901.86     1480.04       18.00
      899.85     1480.47       18.00
      896.51     1481.18       18.00
      894.17     1481.66       18.00
      891.27     1482.26       18.00
      888.81     1482.68       18.00
      885.78     1483.20       18.00
      884.63     1483.41       18.00
      880.06     1484.13       18.00
      879.08     1484.33       18.00
      874.68     1485.17       18.00
      872.97     1485.48       18.00
      869.60     1486.10       18.00
      868.58     1486.30       18.00
      864.58     1487.06       18.00
      860.86     1487.78       18.00
      858.92     1488.17       18.00
      855.09     1488.94       18.00
      853.13     1489.33       18.00
      850.69     1489.84       18.00
      847.07     1490.61       18.00
      843.45     1491.40       18.00
      842.38     1491.64       18.00
      838.52     1492.52       18.00
      836.95     1492.88       18.00
      833.59     1493.66       18.00
      831.84     1494.09       18.00
      829.09     1494.74       18.00
      827.25     1495.20       18.00
      825.07     1495.74       18.00
      823.23     1496.19       18.00
      821.41     1496.65       18.00
      819.60     1497.12       18.00
      817.98     1497.52       18.00
      814.41     1498.44       18.00
      811.88     1499.10       18.00
      809.75     1499.66       18.00
      806.85     1500.41       18.00
      803.44     1501.32       18.00
      801.81     1501.76       18.00
      798.94     1502.53       18.00
      797.93     1502.80       18.00
      793.63     1503.96       18.00
      789.71     1505.02       18.00
      786.76     1505.84       18.00
      784.80     1506.37       18.00
      782.90     1506.90       18.00
      780.61     1507.54       18.00
      778.50     1508.12       18.00
      775.36     1509.00       18.00
      770.28     1510.42       18.00
      765.16     1511.85       18.00
      763.93     1512.18       18.00
      759.93     1513.30       18.00
      755.47     1514.50       18.00
      751.33     1515.63       18.00
      746.24     1516.96       18.00
      742.01     1518.05       18.00
      740.82     1518.37       18.00
      737.21     1519.25       18.00
      735.09     1519.76       18.00
      732.96     1520.26       18.00
      729.30     1521.11       18.00
      725.96     1521.86       18.00
      722.95     1522.50       18.00
      718.85     1523.37       18.00
      717.68     1523.60       18.00
      716.19     1523.91       18.00
      712.71     1524.57       18.00
      710.28     1525.04       18.00
      708.62     1525.34       18.00
      706.52     1525.72       18.00
      702.43     1526.45       18.00
      698.78     1527.05       18.00
      697.78     1527.22       18.00
      693.97     1527.82       18.00
      690.62     1528.34       18.00
      689.32     1528.54       18.00
      685.63     1529.08       18.00
      683.76     1529.37       18.00
      682.37     1529.56       18.00
      679.19     1530.01       18.00
      677.89     1530.18       18.00
      676.20     1530.42       18.00
      673.26     1530.80       18.00
      672.25     1530.94       18.00
      670.15     1531.22       18.00
      666.22     1531.74       18.00
      662.62     1532.20       18.00
      661.54     1532.34       18.00
      659.01     1532.66       18.00
      656.39     1532.98       18.00
      654.89     1533.17       18.00
      653.38     1533.35       18.00
      650.91     1533.65       18.00
      649.87     1533.77       18.00
      645.57     1534.28       18.00
      641.12     1534.79       18.00
      636.64     1535.29       18.00
      635.34     1535.41       18.00
      631.34     1535.84       18.00
      627.68     1536.22       18.00
      623.85     1536.58       18.00
      621.84     1536.76       18.00
      619.81     1536.93       18.00
      618.35     1537.04       18.00
      615.51     1537.26       18.00
      613.74     1537.38       18.00
      610.83     1537.57       18.00
      609.18     1537.68       18.00
      607.14     1537.79       18.00
      605.23     1537.88       18.00
      604.17     1537.93       18.00
      601.84     1538.00       18.00
      598.68     1538.13       18.00
      596.47     1538.18       18.00
      593.68     1538.25       18.00
      592.43     1538.27       18.00
      589.63     1538.32       18.00
      587.82     1538.29       18.00
      585.20     1538.26       18.00
      582.84     1538.17       18.00
      580.16     1538.12       18.00
      578.26     1538.03       18.00
      574.75     1537.86       18.00
      571.06     1537.62       18.00
      569.70     1537.50       18.00
      568.58     1537.40       18.00
      565.01     1537.08       18.00
      563.92     1536.96       18.00
      561.05     1536.64       18.00
      559.97     1536.51       18.00
      555.84     1535.95       18.00
      552.02     1535.37       18.00
      550.43     1535.10       18.00
      548.93     1534.84       18.00
      545.00     1534.11       18.00
      541.06     1533.29       18.00
      539.66     1532.99       18.00
      537.91     1532.59       18.00
      534.27     1531.72       18.00
      530.20     1530.66       18.00
      526.50     1529.64       18.00
      522.80     1528.54       18.00
      521.70     1528.22       18.00
      519.54     1527.57       18.00
      517.49     1526.89       18.00
      516.48     1526.57       18.00
      512.66     1525.29       18.00
      508.56     1523.84       18.00
      505.13     1522.61       18.00
      501.15     1521.10       18.00
      496.78     1519.38       18.00
      493.03     1517.87       18.00
      492.04     1517.45       18.00
      490.05     1516.61       18.00
      487.62     1515.58       18.00
      485.84     1514.83       18.00
      482.15     1513.22       18.00
      479.17     1511.91       18.00
      477.17     1510.99       18.00
      475.69     1510.33       18.00
      472.28     1508.76       18.00
      468.31     1506.91       18.00
      463.96     1504.84       18.00
      459.53     1502.68       18.00
      455.93     1500.93       18.00
      454.24     1500.06       18.00
      450.33     1498.09       18.00
      449.14     1497.46       18.00
      445.18     1495.38       18.00
      443.99     1494.75       18.00
      440.88     1493.04       18.00
      438.98     1491.99       18.00
      437.42     1491.13       18.00
      434.56     1489.53       18.00
      432.35     1488.28       18.00
      431.13     1487.57       18.00
      429.57     1486.67       18.00
      428.50     1486.02       18.00
      425.42     1484.15       18.00
      421.66     1481.79       18.00
      418.36     1479.66       18.00
      416.86     1478.63       18.00
      415.29     1477.59       18.00
      413.35     1476.25       18.00
      410.17     1474.02       18.00
      409.27     1473.37       18.00
      407.39     1472.03       18.00
      404.95     1470.17       18.00
      402.70     1468.48       18.00
      401.62     1467.63       18.00
      400.53     1466.73       18.00
      397.64     1464.39       18.00
      394.42     1461.64       18.00
      390.66     1458.30       18.00
      387.55     1455.38       18.00
      384.60     1452.48       18.00
      382.54     1450.40       18.00
      380.32     1448.07       18.00
      378.11     1445.67       18.00
      377.12     1444.56       18.00
      375.82     1443.08       18.00
      374.33     1441.35       18.00
      373.43     1440.29       18.00
      371.12     1437.49       18.00
      368.88     1434.64       18.00
      368.02     1433.54       18.00
      366.65     1431.73       18.00
      365.44     1430.11       18.00
      364.26     1428.52       18.00
      362.94     1426.63       18.00
      361.77     1425.01       18.00
      361.13     1424.03       18.00
      359.31     1421.31       18.00
      357.60     1418.60       18.00
      356.81     1417.37       18.00
      355.66     1415.51       18.00
      353.65     1412.35       18.00
      351.83     1409.32       18.00
      349.85     1405.92       18.00
      347.83     1402.41       18.00
      347.16     1401.15       18.00
      345.78     1398.70       18.00
      345.04     1397.33       18.00
      343.94     1395.31       18.00
      342.41     1392.41       18.00
      340.93     1389.54       18.00
      339.10     1386.00       18.00
      337.24     1382.40       18.00
      336.36     1380.66       18.00
      335.45     1378.85       18.00
      333.75     1375.45       18.00
      331.96     1371.83       18.00
      330.19     1368.25       18.00
      329.61     1367.07       18.00
      328.67     1365.16       18.00
      327.46     1362.69       18.00
      326.92     1361.56       18.00
      325.40     1358.42       18.00
      323.72     1355.03       18.00
      322.23     1352.06       18.00
      321.79     1351.12       18.00
      320.35     1348.21       18.00
      318.61     1344.72       18.00
      318.01     1343.49       18.00
      316.77     1341.04       18.00
      316.16     1339.82       18.00
      315.00     1337.52       18.00
      314.21     1335.97       18.00
      313.39     1334.31       18.00
      312.50     1332.59       18.00
      311.64     1330.86       18.00
      310.80     1329.26       18.00
      310.01     1327.73       18.00
      309.15     1326.04       18.00
      308.22     1324.26       18.00
      307.53     1322.96       18.00
      305.85     1319.81       18.00
      304.21     1316.73       18.00
      302.57     1313.73       18.00
      302.08     1312.83       18.00
      300.07     1309.20       18.00
      298.11     1305.72       18.00
      296.71     1303.27       18.00
      295.99     1302.03       18.00
      294.12     1298.81       18.00
      292.24     1295.65       18.00
      290.37     1292.54       18.00
      288.60     1289.66       18.00
      287.46     1287.81       18.00
      286.89     1286.91       18.00
      285.14     1284.13       18.00
      283.47     1281.54       18.00
      281.50     1278.50       18.00
      279.61     1275.63       18.00
      278.84     1274.47       18.00
      277.80     1272.92       18.00
      276.10     1270.42       18.00
      274.72     1268.40       18.00
      273.54     1266.69       18.00
      272.39     1265.01       18.00
      271.21     1263.35       18.00
      269.72     1261.23       18.00
      267.53     1258.18       18.00
      266.65     1256.97       18.00
      264.77     1254.38       18.00
      263.33     1252.43       18.00
      262.48     1251.26       18.00
      259.98     1247.86       18.00
      257.33     1244.28       18.00
      254.73     1240.77       18.00
      252.18     1237.36       18.00
      249.81     1234.19       18.00
      248.51     1232.45       18.00
      247.11     1230.53       18.00
      246.00     1229.07       18.00
      244.22     1226.65       18.00
      243.34     1225.49       18.00
      241.97     1223.62       18.00
      241.18     1222.56       18.00
      239.07     1219.71       18.00
      236.41     1216.09       18.00
      233.86     1212.59       18.00
      231.24     1208.91       18.00
      228.59     1205.18       18.00
      226.33     1201.97       18.00
      225.56     1200.85       18.00
      223.72     1198.18       18.00
      222.94     1197.04       18.00
      221.64     1195.13       18.00
      220.85     1193.96       18.00
      219.28     1191.62       18.00
      217.01     1188.22       18.00
      214.62     1184.58       18.00
      212.19     1180.82       18.00
      209.69     1176.92       18.00
      207.55     1173.51       18.00
      206.88     1172.44       18.00
      205.31     1169.90       18.00
      204.23     1168.17       18.00
      203.25     1166.58       18.00
      201.83     1164.27       18.00
      201.04     1162.99       18.00
      199.78     1160.89       18.00
      198.58     1158.92       18.00
      197.19     1156.58       18.00
      196.18     1154.92       18.00
      195.27     1153.39       18.00
      193.96     1151.20       18.00
      193.32     1150.11       18.00
      191.78     1147.53       18.00
      189.75     1144.06       18.00
      188.01     1141.09       18.00
      187.40     1140.04       18.00
      185.07     1136.02       18.00
      183.02     1132.48       18.00
      180.91     1128.80       18.00
      178.93     1125.35       18.00
      178.14     1123.96       18.00
      176.89     1121.76       18.00
      175.59     1119.49       18.00
      175.00     1118.44       18.00
      173.89     1116.48       18.00
      172.52     1114.05       18.00
      170.07     1109.69       18.00
      169.31     1108.32       18.00
      167.44     1104.99       18.00
      165.57     1101.62       18.00
      164.53     1099.74       18.00
      163.41     1097.72       18.00
      161.93     1095.04       18.00
      161.04     1093.42       18.00
      159.51     1090.63       18.00
      158.50     1088.78       18.00
      157.31     1086.61       18.00
      155.87     1083.95       18.00
      155.38     1083.05       18.00
      153.22     1079.05       18.00
      150.61     1074.19       18.00
      149.26     1071.67       18.00
      148.09     1069.48       18.00
      146.67     1066.80       18.00
      145.77     1065.09       18.00
      145.01     1063.65       18.00
      143.20     1060.20       18.00
      141.75     1057.43       18.00
      140.98     1055.94       18.00
      140.00     1054.06       18.00
      139.08     1052.29       18.00
      137.07     1048.38       18.00
      135.17     1044.66       18.00
      134.05     1042.44       18.00
      132.69     1039.76       18.00
      131.62     1037.61       18.00
      130.73     1035.84       18.00
      129.88     1034.13       18.00
      128.80     1031.95       18.00
      128.17     1030.67       18.00
      126.94     1028.18       18.00
      126.12     1026.48       18.00
      125.19     1024.59       18.00
      123.89     1021.88       18.00
      123.31     1020.69       18.00
      121.82     1017.56       18.00
      120.10     1013.93       18.00
      119.51     1012.67       18.00
      118.28     1010.03       18.00
      117.74     1008.88       18.00
      116.47     1006.14       18.00
      115.83     1004.76       18.00
      114.89     1002.71       18.00
      113.83     1000.36       18.00
      113.14      998.83       18.00
      111.95      996.18       18.00
      111.24      994.58       18.00
      110.25      992.35       18.00
      109.31      990.19       18.00
      108.38      988.07       18.00
      107.50      986.02       18.00
      106.75      984.27       18.00
      105.86      982.18       18.00
      104.90      979.92       18.00
      104.28      978.44       18.00
      103.22      975.89       18.00
      102.74      974.75       18.00
      101.19      970.95       18.00
       99.60      967.02       18.00
       97.91      962.74       18.00
       96.11      958.13       18.00
       94.50      953.93       18.00
       93.16      950.37       18.00
       92.72      949.19       18.00
       92.01      947.30       18.00
       91.27      945.28       18.00
       90.88      944.19       18.00
       89.68      940.90       18.00
       88.37      937.22       18.00
       86.99      933.28       18.00
       86.61      932.21       18.00
       85.59      929.23       18.00
       84.98      927.45       18.00
       84.09      924.83       18.00
       83.48      922.99       18.00
       82.64      920.49       18.00
       82.25      919.31       18.00
       81.37      916.61       18.00
       81.00      915.47       18.00
       80.17      912.88       18.00
       79.68      911.39       18.00
       79.09      909.52       18.00
       78.44      907.45       18.00
       77.87      905.64       18.00
       76.96      902.71       18.00
       76.59      901.48       18.00
       75.18      896.86       18.00
       73.83      892.34       18.00
       72.67      888.41       18.00
       71.45      884.19       18.00
       71.00      882.59       18.00
       70.32      880.20       18.00
       69.67      877.86       18.00
       69.30      876.54       18.00
       68.47      873.54       18.00
       68.17      872.44       18.00
       67.41      869.64       18.00
       67.02      868.19       18.00
       66.36      865.70       18.00
       65.98      864.26       18.00
       65.49      862.39       18.00
       64.93      860.23       18.00
       64.62      859.02       18.00
       63.98      856.53       18.00
       63.65      855.22       18.00
       62.91      852.25       18.00
       62.65      851.22       18.00
       61.76      847.57       18.00
       60.84      843.74       18.00
       59.91      839.82       18.00
       58.97      835.74       18.00
       58.17      832.21       18.00
       57.91      831.02       18.00
       57.21      827.88       18.00
       56.92      826.53       18.00
       56.52      824.68       18.00
       56.09      822.69       18.00
       55.83      821.48       18.00
       55.16      818.26       18.00
       54.48      814.99       18.00
       53.74      811.29       18.00
       52.93      807.20       18.00
       52.20      803.45       18.00
       51.57      800.12       18.00
       51.15      797.84       18.00
       50.73      795.57       18.00
       50.36      793.53       18.00
       50.05      791.77       18.00
       49.69      789.79       18.00
       49.27      787.37       18.00
       48.92      785.35       18.00
       48.28      781.57       18.00
       47.66      777.79       18.00
       47.00      773.69       18.00
       46.33      769.36       18.00
       45.70      765.21       18.00
       45.49      763.81       18.00
       44.92      759.88       18.00
       44.41      756.26       18.00
       43.90      752.58       18.00
       43.40      748.87       18.00
       43.26      747.76       18.00
       42.84      744.53       18.00
       42.71      743.51       18.00
       42.16      739.05       18.00
       41.62      734.47       18.00
       41.10      729.89       18.00
       40.61      725.29       18.00
       40.20      721.27       18.00
       40.06      719.89       18.00
       39.88      718.08       18.00
       39.62      715.31       18.00
       39.35      712.26       18.00
       39.09      709.28       18.00
       38.82      705.93       18.00
       38.74      704.88       18.00
       38.48      701.49       18.00
       38.19      697.31       18.00
       38.03      694.71       18.00
       37.88      692.41       18.00
       37.75      689.91       18.00
       37.61      687.49       18.00
       37.54      685.95       18.00
       37.41      683.15       18.00
       37.37      682.08       18.00
       37.24      679.01       18.00
       37.15      675.85       18.00
       37.05      672.98       18.00
       36.98      669.25       18.00
       36.92      664.54       18.00
       36.90      659.67       18.00
       36.93      655.60       18.00
       36.97      652.03       18.00
       36.99      650.92       18.00
       37.03      648.89       18.00
       37.11      645.89       18.00
       37.21      642.98       18.00
       37.26      641.61       18.00
       37.37      638.93       18.00
       37.45      637.28       18.00
       37.64      633.56       18.00
       37.70      632.52       18.00
       37.95      628.67       18.00
       38.25      624.49       18.00
       38.58      620.42       18.00
       38.89      616.89       18.00
       39.21      613.60       18.00
       39.62      609.60       18.00
       40.07      605.59       18.00
       40.32      603.47       18.00
       40.67      600.72       18.00
       40.95      598.53       18.00
       41.38      595.37       18.00
       41.57      593.96       18.00
       42.09      590.36       18.00
       42.35      588.69       18.00
       42.75      586.10       18.00
       43.16      583.54       18.00
       43.54      581.20       18.00
       43.96      578.80       18.00
       44.24      577.15       18.00
       44.73      574.45       18.00
       44.93      573.32       18.00
       45.44      570.61       18.00
       45.72      569.11       18.00
       46.08      567.30       18.00
       46.82      563.60       18.00
       47.51      560.28       18.00
       48.26      556.82       18.00
       49.19      552.67       18.00
       49.51      551.33       18.00
       50.51      547.11       18.00
       51.40      543.52       18.00
       52.30      540.06       18.00
       53.22      536.57       18.00
       54.29      532.67       18.00
       55.45      528.68       18.00
       56.72      524.48       18.00
       58.05      520.19       18.00
       59.52      515.75       18.00
       60.91      511.73       18.00
       61.55      509.95       18.00
       62.08      508.45       18.00
       63.40      504.96       18.00
       65.20      500.46       18.00
       67.04      496.05       18.00
       68.83      492.02       18.00
       70.78      487.89       18.00
       72.26      484.89       18.00
       73.46      482.52       18.00
       74.30      480.96       18.00
       76.01      477.79       18.00
       77.56      475.01       18.00
       79.07      472.41       18.00
       80.99      469.27       18.00
       81.92      467.82       18.00
       83.14      465.94       18.00
       84.61      463.74       18.00
       85.25      462.81       18.00
       87.08      460.18       18.00
       89.29      457.15       18.00
       90.16      456.00       18.00
       92.71      452.72       18.00
       94.17      450.90       18.00
       95.54      449.25       18.00
       96.33      448.31       18.00
       98.60      445.66       18.00
      100.82      443.21       18.00
      103.28      440.57       18.00
      105.69      438.07       18.00
      107.89      435.84       18.00
      108.64      435.11       18.00
      110.98      432.85       18.00
      113.79      430.25       18.00
      114.92      429.19       18.00
      117.00      427.36       18.00
      118.78      425.80       18.00
      120.42      424.35       18.00
      122.64      422.53       18.00
      123.75      421.61       18.00
      126.56      419.33       18.00
      129.46      417.06       18.00
      132.59      414.73       18.00
      135.66      412.38       18.00
      138.77      410.14       18.00
      139.77      409.42       18.00
      142.41      407.54       18.00
      144.01      406.45       18.00
      146.42      404.72       18.00
      148.36      403.43       18.00
      150.46      401.98       18.00
      151.56      401.22       18.00
      154.13      399.48       18.00
      155.16      398.82       18.00
      158.02      396.86       18.00
      160.50      395.27       18.00
      161.74      394.43       18.00
      163.34      393.42       18.00
      165.41      392.01       18.00
      166.73      391.19       18.00
      169.93      389.11       18.00
      173.53      386.77       18.00
      177.56      384.15       18.00
      181.51      381.59       18.00
      185.74      378.83       18.00
      189.44      376.40       18.00
      193.34      373.84       18.00
      197.39      371.16       18.00
      201.52      368.42       18.00
      205.06      366.06       18.00
      209.00      363.43       18.00
      212.63      360.99       18.00
      215.97      358.75       18.00
      219.22      356.56       18.00
      223.31      353.81       18.00
      226.82      351.46       18.00
      230.42      349.05       18.00
      234.63      346.24       18.00
      237.87      344.10       18.00
      239.19      343.22       18.00
      241.28      341.84       18.00
      243.40      340.43       18.00
      244.61      339.64       18.00
      246.86      338.17       18.00
      247.96      337.43       18.00
      250.53      335.77       18.00
      251.86      334.91       18.00
      253.06      334.13       18.00
      256.22      332.10       18.00
      259.62      329.93       18.00
      262.50      328.13       18.00
      263.57      327.44       18.00
      265.54      326.23       18.00
      267.15      325.22       18.00
      269.34      323.87       18.00
      270.26      323.29       18.00
      273.19      321.50       18.00
      276.72      319.38       18.00
      280.71      316.99       18.00
      285.05      314.44       18.00
      289.26      312.01       18.00
      292.88      309.96       18.00
      296.49      307.96       18.00
      300.23      305.93       18.00
      303.90      303.96       18.00
      307.64      302.01       18.00
      311.39      300.09       18.00
      315.35      298.11       18.00
      319.60      296.04       18.00
      323.88      294.00       18.00
      325.02      293.48       18.00
      327.90      292.14       18.00
      330.12      291.14       18.00
      331.52      290.52       18.00
      334.55      289.17       18.00
      338.01      287.71       18.00
      340.29      286.75       18.00
      342.95      285.66       18.00
      344.11      285.18       18.00
      346.24      284.35       18.00
      347.73      283.76       18.00
      350.30      282.78       18.00
      352.93      281.78       18.00
      355.75      280.76       18.00
      357.34      280.19       18.00
      358.99      279.61       18.00
      362.28      278.51       18.00
      365.47      277.46       18.00
      368.43      276.51       18.00
      369.60      276.16       18.00
      372.56      275.23       18.00
      376.17      274.22       18.00
      377.40      273.88       18.00
      379.61      273.29       18.00
      381.89      272.69       18.00
      383.50      272.30       18.00
      386.18      271.66       18.00
      387.47      271.37       18.00
      390.25      270.78       18.00
      391.44      270.54       18.00
      394.29      269.96       18.00
      395.39      269.76       18.00
      398.15      269.25       18.00
      401.70      268.69       18.00
      405.57      268.14       18.00
      408.99      267.71       18.00
      412.27      267.37       18.00
      414.39      267.20       18.00
      415.53      267.11       18.00
      418.80      266.87       18.00
      422.84      266.69       18.00
      426.97      266.62       18.00
      430.86      266.62       18.00
      434.97      266.75       18.00
      437.06      266.85       18.00
      438.27      266.93       18.00
      441.43      267.19       18.00
      445.02      267.55       18.00
      449.10      268.08       18.00
      450.31      268.26       18.00
      453.54      268.80       18.00
      456.75      269.40       18.00
      460.20      270.14       18.00
      463.55      270.95       18.00
      464.92      271.29       18.00
      468.33      272.24       18.00
      471.39      273.17       18.00
      474.43      274.15       18.00
      475.74      274.63       18.00
      477.53      275.26       18.00
      479.97      276.19       18.00
      481.00      276.58       18.00
      484.41      277.99       18.00
      487.81      279.47       18.00
      491.26      281.09       18.00
      494.47      282.68       18.00
      495.58      283.26       18.00
      498.84      285.02       18.00
      501.40      286.43       18.00
      502.44      287.03       18.00
      505.13      288.62       18.00
      506.02      289.15       18.00
      509.11      291.09       18.00
      512.51      293.35       18.00
      516.09      295.78       18.00
      519.78      298.44       18.00
      523.40      301.17       18.00
      527.05      304.04       18.00
      530.39      306.76       18.00
      533.64      309.50       18.00
      536.74      312.17       18.00
      537.74      313.04       18.00
      539.28      314.42       18.00
      540.65      315.67       18.00
      541.91      316.83       18.00
      543.17      317.98       18.00
      544.26      319.02       18.00
      545.03      319.74       18.00
      545.85      320.51       18.00
      546.80      321.45       18.00
      548.92      323.49       18.00
      549.71      324.28       18.00
      551.39      325.94       18.00
      552.94      327.51       18.00
      554.18      328.78       18.00
      556.03      330.70       18.00
      557.44      332.17       18.00
      559.02      333.87       18.00
      560.89      335.89       18.00
      562.15      337.28       18.00
      565.11      340.59       18.00
      567.80      343.66       18.00
      570.68      347.04       18.00
      571.38      347.86       18.00
      573.31      350.18       18.00
      574.40      351.49       18.00
      575.99      353.44       18.00
      577.13      354.83       18.00
      578.88      357.03       18.00
      580.59      359.21       18.00
      581.80      360.74       18.00
      583.64      363.14       18.00
      584.39      364.11       18.00
      586.30      366.62       18.00
      586.94      367.50       18.00
      589.25      370.62       18.00
      591.51      373.70       18.00
      593.99      377.14       18.00
      594.65      378.08       18.00
      596.47      380.64       18.00
      597.37      381.93       18.00
      598.96      384.22       18.00
      600.25      386.13       18.00
      601.51      387.95       18.00
      602.84      389.94       18.00
      604.14      391.84       18.00
      605.03      393.20       18.00
      606.84      395.89       18.00
      607.90      397.52       18.00
      609.29      399.65       18.00
      610.00      400.74       18.00
      612.28      404.27       18.00
      614.83      408.25       18.00
      617.40      412.30       18.00
      620.02      416.50       18.00
      622.50      420.50       18.00
      625.01      424.60       18.00
      627.49      428.65       18.00
      629.97      432.75       18.00
      632.15      436.36       18.00
      634.18      439.75       18.00
      636.17      443.09       18.00
      638.44      446.90       18.00
      640.56      450.49       18.00
      641.09      451.38       18.00
      642.47      453.74       18.00
      643.05      454.72       18.00
      644.13      456.56       18.00
      644.76      457.64       18.00
      645.81      459.44       18.00
      646.59      460.78       18.00
      647.76      462.79       18.00
      648.58      464.19       18.00
      649.49      465.77       18.00
      650.49      467.49       18.00
      651.44      469.14       18.00
      652.70      471.33       18.00
      653.67      473.01       18.00
      655.19      475.66       18.00
      656.12      477.29       18.00
      657.83      480.29       18.00
      658.75      481.91       18.00
      659.79      483.75       18.00
      661.02      485.91       18.00
      661.64      487.02       18.00
      663.63      490.57       18.00
      666.01      494.81       18.00
      668.63      499.52       18.00
      671.13      504.06       18.00
      673.32      508.05       18.00
      675.61      512.25       18.00
      678.03      516.74       18.00
      680.64      521.60       18.00
      682.67      525.44       18.00
      683.35      526.72       18.00
      684.62      529.14       18.00
      686.00      531.78       18.00
      686.83      533.37       18.00
      688.86      537.30       18.00
      690.90      541.27       18.00
      692.58      544.56       18.00
      694.21      547.78       18.00
      694.85      549.05       18.00
      696.35      552.05       18.00
      698.40      556.18       18.00
      699.15      557.42       19.00
      699.90      558.93       19.00
      700.35      559.85       19.00
      701.76      562.71       19.00
      702.43      564.10       19.00
      703.87      567.05       19.00
      704.69      568.75       19.00
      706.15      571.80       19.00
      706.94      573.43       19.00
      708.47      576.63       19.00
      709.02      577.80       19.00
      710.90      581.78       19.00
      712.66      585.52       19.00
      714.53      589.52       19.00
      716.24      593.22       19.00
      716.80      594.45       19.00
      718.40      597.93       19.00
      720.12      601.69       19.00
      720.66      602.88       19.00
      721.98      605.79       19.00
      722.49      606.92       19.00
      724.30      610.95       19.00
      726.35      615.53       19.00
      728.23      619.77       19.00
      730.15      624.13       19.00
      731.86      628.04       19.00
      733.31      631.35       19.00
      734.19      633.38       19.00
      734.91      635.05       19.00
      735.82      637.14       19.00
      737.53      641.12       19.00
      738.96      644.48       19.00
      739.45      645.62       19.00
      740.84      648.88       19.00
      742.44      652.68       19.00
      744.08      656.58       19.00
      745.92      660.98       19.00
      746.49      662.35       19.00
      747.86      665.66       19.00
      748.45      667.10       19.00
      749.89      670.59       19.00
      750.27      671.53       19.00
      751.87      675.43       19.00
      753.18      678.65       19.00
      754.11      680.95       19.00
      754.77      682.59       19.00
      756.27      686.31       19.00
      757.13      688.45       19.00
      758.51      691.91       19.00
      759.86      695.31       19.00
      760.58      697.11       19.00
      761.41      699.20       19.00
      762.69      702.47       19.00
      763.10      703.49       19.00
      764.94      708.19       19.00
      766.75      712.85       19.00
      768.65      717.77       19.00
      770.46      722.46       19.00
      770.92      723.67       19.00
      772.14      726.86       19.00
      772.96      729.03       19.00
      773.68      730.93       19.00
      775.21      734.95       19.00
      776.95      739.59       19.00
      777.54      741.17       19.00
      778.83      744.65       19.00
      779.83      747.35       19.00
      780.58      749.39       19.00
      782.21      753.84       19.00
      783.69      757.89       19.00
      784.99      761.51       19.00
      785.55      763.06       19.00
      786.27      765.07       19.00
      787.10      767.40       19.00
      788.48      771.29       19.00
      789.70      774.77       19.00
      790.19      776.17       19.00
      790.80      777.94       19.00
      791.65      780.39       19.00
      792.45      782.71       19.00
      793.26      785.07       19.00
      794.13      787.63       19.00
      795.06      790.40       19.00
      795.90      792.87       19.00
      796.60      795.00       19.00
      797.21      796.83       19.00
      797.82      798.66       19.00
      798.41      800.47       19.00
      799.23      802.94       19.00
      799.80      804.72       19.00
      800.81      807.83       19.00
      801.33      809.48       19.00
      802.75      813.91       19.00
      803.96      817.78       19.00
      805.20      821.75       19.00
      806.16      824.89       19.00
      807.07      827.91       19.00
      807.95      830.81       19.00
      808.89      833.97       19.00
      809.25      835.21       19.00
      810.18      838.37       19.00
      810.56      839.68       19.00
      811.22      841.99       19.00
      811.92      844.40       19.00
      812.33      845.85       19.00
      813.16      848.79       19.00
      813.55      850.16       19.00
      814.25      852.67       19.00
      814.84      854.84       19.00
      815.22      856.22       19.00
      815.97      858.95       19.00
      816.23      859.94       19.00
      816.88      862.36       19.00
      817.65      865.21       19.00
      818.31      867.73       19.00
      818.76      869.43       19.00
      819.30      871.48       19.00
      819.90      873.81       19.00
      820.34      875.53       19.00
      821.11      878.54       19.00
      821.53      880.15       19.00
      822.35      883.41       19.00
      822.79      885.17       19.00
      823.58      888.34       19.00
      824.09      890.45       19.00
      824.76      893.20       19.00
      825.39      895.79       19.00
      825.88      897.81       19.00
      826.65      901.00       19.00
      826.91      902.05       19.00
      827.84      906.00       19.00
      828.85      910.26       19.00
      829.11      911.33       19.00
      829.74      914.05       19.00
      830.23      916.18       19.00
      830.48      917.26       19.00
      831.19      920.30       19.00
      831.77      922.84       19.00
      832.00      923.82       19.00
      832.45      925.81       19.00
      832.71      926.93       19.00
      833.53      930.53       19.00
      834.29      933.92       19.00
      834.95      936.84       19.00
      835.41      938.90       19.00
      835.67      940.03       19.00
      836.46      943.60       19.00
      837.30      947.33       19.00
      838.01      950.53       19.00
      838.78      953.99       19.00
      839.70      958.17       19.00
      840.45      961.55       19.00
      840.91      963.66       19.00
      841.45      966.06       19.00
      842.43      970.51       19.00
      843.34      974.65       19.00
      843.61      975.85       19.00
      844.25      978.73       19.00
      844.70      980.78       19.00
      845.24      983.22       19.00
      845.75      985.54       19.00
      846.33      988.12       19.00
      846.74      990.01       19.00
      847.68      994.19       19.00
      848.81      999.26       19.00
      849.88     1004.06       19.00
      850.87     1008.46       19.00
      851.21     1010.00       19.00
      851.81     1012.67       19.00
      852.48     1015.64       19.00
      852.77     1016.92       19.00
      853.78     1021.41       19.00
      854.85     1026.14       19.00
      855.94     1030.94       19.00
      857.03     1035.78       19.00
      857.25     1036.76       19.00
      858.28     1041.31       19.00
      859.21     1045.41       19.00
      860.27     1050.13       19.00
      861.35     1054.91       19.00
      861.70     1056.45       19.00
      862.46     1059.79       19.00
      863.00     1062.22       19.00
      863.55     1064.62       19.00
      863.99     1066.61       19.00
      864.79     1070.17       19.00
      865.57     1073.63       19.00
      866.45     1077.56       19.00
      867.29     1081.31       19.00
      868.12     1085.00       19.00
      868.37     1086.12       19.00
      869.05     1089.16       19.00
      869.81     1092.58       19.00
      870.25     1094.57       19.00
      870.69     1096.55       19.00
      871.13     1098.49       19.00
      871.90     1101.96       19.00
      872.72     1105.63       19.00
      873.62     1109.67       19.00
      874.61     1114.09       19.00
      875.72     1119.07       19.00
      877.16     1125.51       19.00
      878.46     1131.22       19.00
      879.77     1137.00       19.00
      879.99     1138.00       19.00
      880.92     1142.06       19.00
      881.84     1146.03       19.00
      882.34     1148.18       19.00
      882.85     1150.34       19.00
      883.56     1153.39       19.00
      883.93     1154.94       19.00
      884.67     1158.09       19.00
      885.08     1159.78       19.00
      885.68     1162.31       19.00
      886.29     1164.82       19.00
      886.60     1166.11       19.00
      887.55     1170.04       19.00
      888.23     1172.82       19.00
      889.02     1175.99       19.00
      889.72     1178.85       19.00
      890.21     1180.80       19.00
      890.63     1182.48       19.00
      891.63     1186.44       19.00
      892.72     1190.75       19.00
      893.96     1195.54       19.00
      894.36     1197.10       19.00
      895.03     1199.68       19.00
      895.74     1202.40       19.00
      896.18     1204.07       19.00
      897.11     1207.59       19.00
      897.42     1208.75       19.00
      898.69     1213.48       19.00
      899.89     1217.91       19.00
      901.02     1222.04       19.00
      902.16     1226.16       19.00
      903.25     1230.06       19.00
      904.25     1233.59       19.00
      904.61     1234.87       19.00
      905.33     1237.39       19.00
      905.97     1239.61       19.00
      907.15     1243.68       19.00
      907.72     1245.64       19.00
      908.39     1247.92       19.00
      909.37     1251.21       19.00
      909.73     1252.43       19.00
      910.33     1254.43       19.00
      911.18     1257.26       19.00
      911.90     1259.64       19.00
      912.75     1262.41       19.00
      913.11     1263.59       19.00
      914.21     1267.16       19.00
      915.39     1270.91       19.00
      915.84     1272.36       19.00
      916.73     1275.19       19.00
      917.32     1277.04       19.00
      918.09     1279.44       19.00
      918.96     1282.15       19.00
      919.59     1284.14       19.00
      920.69     1287.42       19.00
      921.25     1289.15       19.00
      922.41     1292.66       19.00
      922.89     1294.02       19.00
      924.10     1297.56       19.00
      925.61     1301.75       19.00
      927.07     1305.81       19.00
      927.98     1308.29       19.00
      929.08     1311.20       19.00
      929.70     1312.82       19.00
      931.00     1316.18       19.00
      932.19     1319.19       19.00
      932.64     1320.29       19.00
      934.01     1323.66       19.00
      934.50     1324.81       19.00
      935.96     1328.30       19.00
      937.74     1332.38       19.00
      939.11     1335.44       19.00
      940.89     1339.35       19.00
      942.60     1342.99       19.00
      943.07     1344.02       19.00
      944.99     1348.06       19.00
      947.19     1352.71       19.00
      949.30     1356.96       19.00
      951.30     1361.14       19.00
      951.96     1362.60       19.00
      953.27     1365.29       19.00
      953.95     1366.74       19.00
      954.72     1368.32       19.00
      955.55     1370.06       19.00
      956.81     1372.67       19.00
      958.00     1375.12       19.00
      958.96     1377.10       19.00
      959.64     1378.58       19.00
      960.29     1380.01       19.00
      961.63     1383.08       19.00
      962.22     1384.37       19.00
      963.42     1387.18       19.00
      963.93     1388.44       19.00
      965.02     1390.96       19.00
      966.36     1392.16       19.00
      968.20     1396.14       19.00
      969.61     1400.18       19.00
      970.99     1404.08       19.00
      971.57     1407.97       19.00
      972.61     1411.21       19.00
      973.72     1414.86       19.00
      973.95     1416.05       19.00
      974.70     1419.82       19.00
      975.18     1423.41       19.00
      975.35     1424.45       19.00
      975.67     1426.52       19.00
      976.41     1429.54       19.00
      975.93     1431.87       19.00
      976.75     1433.57       19.00
      976.74     1435.64       19.00
      976.70     1437.53       19.00
      976.63     1438.53       19.00
      975.21     1440.57       19.00
      975.33     1441.56       19.00
      974.95     1443.35       19.00
      974.60     1444.93       19.00
      974.09     1446.53       19.00
      973.61     1447.91       19.00
      973.09     1449.05       19.00
      972.36     1450.27       19.00
      971.33     1451.97       19.00
      970.73     1452.85       19.00
      968.06     1453.75       19.00
      967.30     1454.60       19.00
      966.56     1455.55       19.00
      966.34     1456.98       19.00
      964.45     1457.18       19.00
      963.41     1457.89       19.00
      961.35     1459.78       19.00
      959.76     1460.81       19.00
      958.41     1463.12       19.00
      956.68     1463.13       19.00
      955.27     1463.80       19.00
      952.17     1465.56       19.00
      949.71     1466.56       19.00
      948.38     1467.21       19.00
      946.57     1468.17       19.00
      944.61     1468.99       19.00
      942.69     1469.93       19.00
      940.86     1470.63       19.00
      937.88     1471.80       19.00
      935.51     1472.70       19.00
      933.96     1473.23       19.00
      932.32     1473.88       19.00
      930.29     1474.52       19.00
      927.69     1473.94       19.00
      925.38     1474.59       19.00
      924.28     1474.90       19.00
      921.55     1475.64       19.00
      919.41     1476.17       19.00
      917.97     1476.56       19.00
      915.46     1477.18       19.00
      914.04     1477.49       19.00
      911.25     1478.17       19.00
      908.31     1478.85       19.00
      906.91     1479.16       19.00
      904.06     1479.80       19.00
      902.04     1480.24       19.00
      898.71     1480.96       19.00
      896.36     1481.46       19.00
      893.47     1482.07       19.00
      891.02     1482.49       19.00
      887.99     1483.01       19.00
      886.84     1483.22       19.00
      882.28     1483.97       19.00
      881.28     1484.13       19.00
      876.89     1484.97       19.00
      875.17     1485.27       19.00
      871.80     1485.88       19.00
      870.78     1486.08       19.00
      866.79     1486.83       19.00
      863.07     1487.55       19.00
      861.12     1487.93       19.00
      857.28     1488.69       19.00
      855.32     1489.07       19.00
      852.88     1489.57       19.00
      849.26     1490.33       19.00
      845.64     1491.11       19.00
      844.57     1491.34       19.00
      840.71     1492.20       19.00
      839.13     1492.56       19.00
      835.77     1493.34       19.00
      834.02     1493.75       19.00
      831.27     1494.40       19.00
      829.42     1494.85       19.00
      827.24     1495.38       19.00
      825.40     1495.82       19.00
      823.57     1496.29       19.00
      821.76     1496.75       19.00
      820.15     1497.15       19.00
      816.57     1498.06       19.00
      814.03     1498.72       19.00
      811.90     1499.27       19.00
      809.00     1500.02       19.00
      805.59     1500.93       19.00
      803.96     1501.36       19.00
      801.09     1502.13       19.00
      800.08     1502.40       19.00
      795.77     1503.55       19.00
      791.86     1504.61       19.00
      788.90     1505.42       19.00
      786.95     1505.95       19.00
      785.05     1506.48       19.00
      782.75     1507.12       19.00
      780.65     1507.70       19.00
      777.50     1508.58       19.00
      772.42     1510.00       19.00
      767.30     1511.43       19.00
      766.08     1511.76       19.00
      762.07     1512.88       19.00
      757.62     1514.09       19.00
      753.48     1515.23       19.00
      748.39     1516.58       19.00
      744.17     1517.68       19.00
      742.97     1518.01       19.00
      739.37     1518.90       19.00
      737.25     1519.42       19.00
      735.12     1519.92       19.00
      731.47     1520.78       19.00
      728.13     1521.54       19.00
      725.13     1522.20       19.00
      721.03     1523.09       19.00
      719.86     1523.32       19.00
      718.37     1523.63       19.00
      714.89     1524.30       19.00
      712.47     1524.77       19.00
      710.81     1525.09       19.00
      708.71     1525.48       19.00
      704.63     1526.22       19.00
      700.98     1526.83       19.00
      699.98     1527.01       19.00
      696.17     1527.62       19.00
      692.82     1528.14       19.00
      691.52     1528.35       19.00
      687.83     1528.89       19.00
      685.97     1529.18       19.00
      684.57     1529.38       19.00
      681.40     1529.83       19.00
      680.10     1530.00       19.00
      678.40     1530.25       19.00
      675.47     1530.63       19.00
      674.46     1530.77       19.00
      672.36     1531.06       19.00
      668.43     1531.58       19.00
      664.83     1532.04       19.00
      663.75     1532.18       19.00
      661.22     1532.50       19.00
      658.60     1532.82       19.00
      657.10     1533.01       19.00
      655.59     1533.20       19.00
      653.12     1533.50       19.00
      652.08     1533.62       19.00
      647.78     1534.13       19.00
      643.34     1534.65       19.00
      638.85     1535.16       19.00
      637.55     1535.29       19.00
      633.56     1535.73       19.00
      629.89     1536.13       19.00
      626.06     1536.50       19.00
      624.06     1536.68       19.00
      622.03     1536.86       19.00
      620.57     1536.98       19.00
      617.74     1537.21       19.00
      615.96     1537.34       19.00
      613.05     1537.55       19.00
      611.40     1537.67       19.00
      609.36     1537.79       19.00
      607.46     1537.89       19.00
      606.39     1537.95       19.00
      604.07     1538.03       19.00
      600.91     1538.19       19.00
      598.70     1538.25       19.00
      595.91     1538.34       19.00
      594.66     1538.37       19.00
      591.86     1538.44       19.00
      590.05     1538.42       19.00
      587.44     1538.41       19.00
      585.07     1538.35       19.00
      582.39     1538.32       19.00
      580.49     1538.25       19.00
      576.98     1538.11       19.00
      573.29     1537.90       19.00
      571.92     1537.80       19.00
      570.81     1537.71       19.00
      567.24     1537.42       19.00
      566.15     1537.31       19.00
      563.27     1537.03       19.00
      562.20     1536.90       19.00
      558.05     1536.40       19.00
      554.23     1535.85       19.00
      552.64     1535.60       19.00
      551.14     1535.36       19.00
      547.20     1534.67       19.00
      543.25     1533.89       19.00
      541.85     1533.60       19.00
      540.09     1533.22       19.00
      536.45     1532.39       19.00
      532.37     1531.38       19.00
      528.66     1530.40       19.00
      524.95     1529.33       19.00
      523.85     1529.02       19.00
      521.69     1528.38       19.00
      519.62     1527.72       19.00
      518.61     1527.42       19.00
      514.79     1526.17       19.00
      510.67     1524.75       19.00
      507.23     1523.55       19.00
      503.25     1522.07       19.00
      498.86     1520.38       19.00
      495.11     1518.89       19.00
      494.11     1518.48       19.00
      492.11     1517.66       19.00
      489.68     1516.64       19.00
      487.90     1515.90       19.00
      484.20     1514.31       19.00
      481.21     1513.01       19.00
      479.21     1512.11       19.00
      477.72     1511.46       19.00
      474.30     1509.90       19.00
      470.32     1508.07       19.00
      465.96     1506.02       19.00
      461.52     1503.89       19.00
      457.91     1502.16       19.00
      456.21     1501.30       19.00
      452.30     1499.35       19.00
      451.11     1498.73       19.00
      447.13     1496.67       19.00
      445.93     1496.05       19.00
      442.81     1494.36       19.00
      440.90     1493.33       19.00
      439.34     1492.47       19.00
      436.46     1490.90       19.00
      434.25     1489.67       19.00
      433.02     1488.96       19.00
      431.45     1488.07       19.00
      430.37     1487.44       19.00
      427.28     1485.59       19.00
      423.50     1483.27       19.00
      420.18     1481.17       19.00
      418.66     1480.15       19.00
      417.08     1479.13       19.00
      415.13     1477.81       19.00
      411.92     1475.62       19.00
      411.02     1474.98       19.00
      409.13     1473.66       19.00
      406.66     1471.83       19.00
      404.39     1470.17       19.00
      403.30     1469.32       19.00
      402.20     1468.44       19.00
      399.28     1466.13       19.00
      396.02     1463.43       19.00
      392.23     1460.13       19.00
      389.07     1457.25       19.00
      386.08     1454.39       19.00
      384.00     1452.33       19.00
      381.74     1450.03       19.00
      379.51     1447.65       19.00
      378.51     1446.56       19.00
      377.19     1445.09       19.00
      375.68     1443.38       19.00
      374.76     1442.33       19.00
      372.42     1439.55       19.00
      370.14     1436.74       19.00
      369.28     1435.64       19.00
      367.88     1433.85       19.00
      366.66     1432.24       19.00
      365.46     1430.66       19.00
      364.12     1428.79       19.00
      362.93     1427.18       19.00
      362.28     1426.20       19.00
      360.43     1423.50       19.00
      358.70     1420.80       19.00
      357.90     1419.58       19.00
      356.74     1417.73       19.00
      354.71     1414.58       19.00
      352.86     1411.56       19.00
      350.86     1408.17       19.00
      348.83     1404.68       19.00
      348.15     1403.41       19.00
      346.75     1400.97       19.00
      346.02     1399.60       19.00
      344.91     1397.59       19.00
      343.37     1394.69       19.00
      341.88     1391.83       19.00
      340.04     1388.29       19.00
      338.17     1384.69       19.00
      337.29     1382.96       19.00
      336.38     1381.14       19.00
      334.68     1377.75       19.00
      332.88     1374.12       19.00
      331.12     1370.54       19.00
      330.54     1369.36       19.00
      329.60     1367.45       19.00
      328.39     1364.98       19.00
      327.85     1363.84       19.00
      326.34     1360.70       19.00
      324.67     1357.31       19.00
      323.19     1354.34       19.00
      322.74     1353.40       19.00
      321.31     1350.48       19.00
      319.58     1346.99       19.00
      318.98     1345.76       19.00
      317.75     1343.30       19.00
      317.14     1342.08       19.00
      316.00     1339.77       19.00
      315.21     1338.23       19.00
      314.39     1336.56       19.00
      313.51     1334.84       19.00
      312.65     1333.11       19.00
      311.82     1331.50       19.00
      311.04     1329.97       19.00
      310.18     1328.27       19.00
      309.27     1326.49       19.00
      308.58     1325.19       19.00
      306.91     1322.04       19.00
      305.28     1318.94       19.00
      303.67     1315.94       19.00
      303.18     1315.03       19.00
      301.19     1311.39       19.00
      299.25     1307.91       19.00
      297.86     1305.45       19.00
      297.16     1304.20       19.00
      295.30     1300.98       19.00
      293.45     1297.80       19.00
      291.59     1294.68       19.00
      289.85     1291.79       19.00
      288.72     1289.94       19.00
      288.16     1289.03       19.00
      286.42     1286.24       19.00
      284.78     1283.63       19.00
      282.83     1280.58       19.00
      280.96     1277.69       19.00
      280.20     1276.53       19.00
      279.18     1274.98       19.00
      277.49     1272.46       19.00
      276.13     1270.43       19.00
      274.97     1268.71       19.00
      273.83     1267.02       19.00
      272.66     1265.35       19.00
      271.19     1263.22       19.00
      269.02     1260.15       19.00
      268.16     1258.94       19.00
      266.30     1256.33       19.00
      264.87     1254.37       19.00
      264.03     1253.20       19.00
      261.56     1249.78       19.00
      258.94     1246.17       19.00
      256.35     1242.64       19.00
      253.83     1239.22       19.00
      251.48     1236.03       19.00
      250.19     1234.29       19.00
      248.81     1232.36       19.00
      247.70     1230.89       19.00
      245.94     1228.46       19.00
      245.07     1227.30       19.00
      243.71     1225.42       19.00
      242.92     1224.36       19.00
      240.83     1221.50       19.00
      238.18     1217.86       19.00
      235.65     1214.35       19.00
      233.05     1210.66       19.00
      230.41     1206.92       19.00
      228.16     1203.70       19.00
      227.39     1202.58       19.00
      225.57     1199.90       19.00
      224.79     1198.76       19.00
      223.49     1196.85       19.00
      222.70     1195.67       19.00
      221.14     1193.33       19.00
      218.88     1189.92       19.00
      216.51     1186.27       19.00
      214.08     1182.51       19.00
      211.60     1178.60       19.00
      209.46     1175.19       19.00
      208.80     1174.11       19.00
      207.23     1171.57       19.00
      206.16     1169.84       19.00
      205.18     1168.25       19.00
      203.77     1165.93       19.00
      202.98     1164.65       19.00
      201.73     1162.55       19.00
      200.53     1160.57       19.00
      199.14     1158.24       19.00
      198.14     1156.57       19.00
      197.23     1155.04       19.00
      195.93     1152.84       19.00
      195.29     1151.75       19.00
      193.76     1149.17       19.00
      191.73     1145.70       19.00
      190.00     1142.72       19.00
      189.40     1141.67       19.00
      187.07     1137.65       19.00
      185.03     1134.10       19.00
      182.92     1130.42       19.00
      180.95     1126.97       19.00
      180.16     1125.58       19.00
      178.91     1123.38       19.00
      177.62     1121.10       19.00
      177.03     1120.05       19.00
      175.92     1118.08       19.00
      174.55     1115.66       19.00
      172.10     1111.29       19.00
      171.34     1109.93       19.00
      169.48     1106.59       19.00
      167.61     1103.22       19.00
      166.57     1101.34       19.00
      165.45     1099.32       19.00
      163.97     1096.65       19.00
      163.08     1095.03       19.00
      161.55     1092.24       19.00
      160.53     1090.39       19.00
      159.35     1088.22       19.00
      157.90     1085.56       19.00
      157.41     1084.65       19.00
      155.24     1080.66       19.00
      152.62     1075.80       19.00
      151.28     1073.29       19.00
      150.10     1071.09       19.00
      148.68     1068.42       19.00
      147.77     1066.71       19.00
      147.01     1065.27       19.00
      145.19     1061.82       19.00
      143.74     1059.06       19.00
      142.96     1057.57       19.00
      141.98     1055.69       19.00
      141.06     1053.92       19.00
      139.03     1050.02       19.00
      137.12     1046.30       19.00
      136.00     1044.09       19.00
      134.63     1041.41       19.00
      133.55     1039.26       19.00
      132.66     1037.50       19.00
      131.80     1035.79       19.00
      130.72     1033.62       19.00
      130.08     1032.33       19.00
      128.85     1029.85       19.00
      128.01     1028.16       19.00
      127.08     1026.27       19.00
      125.77     1023.57       19.00
      125.19     1022.37       19.00
      123.68     1019.25       19.00
      121.96     1015.63       19.00
      121.35     1014.37       19.00
      120.11     1011.73       19.00
      119.57     1010.59       19.00
      118.29     1007.85       19.00
      117.65     1006.47       19.00
      116.70     1004.42       19.00
      115.63     1002.08       19.00
      114.93     1000.55       19.00
      113.73      997.91       19.00
      113.02      996.31       19.00
      112.02      994.08       19.00
      111.07      991.93       19.00
      110.13      989.81       19.00
      109.24      987.77       19.00
      108.48      986.03       19.00
      107.58      983.94       19.00
      106.62      981.68       19.00
      105.99      980.21       19.00
      104.91      977.65       19.00
      104.44      976.51       19.00
      102.86      972.72       19.00
      101.26      968.80       19.00
       99.55      964.53       19.00
       97.73      959.93       19.00
       96.10      955.74       19.00
       94.75      952.18       19.00
       94.30      951.01       19.00
       93.59      949.12       19.00
       92.84      947.10       19.00
       92.44      946.01       19.00
       91.24      942.73       19.00
       89.91      939.06       19.00
       88.51      935.12       19.00
       88.13      934.05       19.00
       87.09      931.07       19.00
       86.48      929.29       19.00
       85.58      926.68       19.00
       84.96      924.85       19.00
       84.12      922.35       19.00
       83.72      921.16       19.00
       82.83      918.47       19.00
       82.46      917.33       19.00
       81.61      914.75       19.00
       81.13      913.25       19.00
       80.53      911.38       19.00
       79.87      909.32       19.00
       79.30      907.51       19.00
       78.38      904.58       19.00
       78.00      903.36       19.00
       76.58      898.74       19.00
       75.22      894.22       19.00
       74.05      890.29       19.00
       72.82      886.08       19.00
       72.36      884.48       19.00
       71.68      882.10       19.00
       71.02      879.76       19.00
       70.65      878.44       19.00
       69.81      875.43       19.00
       69.51      874.34       19.00
       68.74      871.54       19.00
       68.35      870.09       19.00
       67.68      867.61       19.00
       67.30      866.16       19.00
       66.81      864.30       19.00
       66.24      862.14       19.00
       65.93      860.93       19.00
       65.29      858.44       19.00
       64.95      857.13       19.00
       64.20      854.16       19.00
       63.95      853.13       19.00
       63.04      849.49       19.00
       62.11      845.65       19.00
       61.18      841.73       19.00
       60.23      837.66       19.00
       59.43      834.13       19.00
       59.16      832.94       19.00
       58.46      829.81       19.00
       58.16      828.45       19.00
       57.75      826.61       19.00
       57.32      824.61       19.00
       57.06      823.40       19.00
       56.38      820.18       19.00
       55.70      816.92       19.00
       54.95      813.22       19.00
       54.13      809.14       19.00
       53.40      805.38       19.00
       52.77      802.06       19.00
       52.34      799.78       19.00
       51.91      797.50       19.00
       51.54      795.47       19.00
       51.22      793.71       19.00
       50.87      791.73       19.00
       50.44      789.31       19.00
       50.09      787.29       19.00
       49.44      783.51       19.00
       48.81      779.73       19.00
       48.14      775.64       19.00
       47.45      771.31       19.00
       46.81      767.16       19.00
       46.60      765.76       19.00
       46.02      761.83       19.00
       45.50      758.22       19.00
       44.98      754.54       19.00
       44.47      750.83       19.00
       44.32      749.72       19.00
       43.90      746.49       19.00
       43.76      745.47       19.00
       43.20      741.01       19.00
       42.64      736.44       19.00
       42.10      731.86       19.00
       41.59      727.26       19.00
       41.16      723.24       19.00
       41.02      721.87       19.00
       40.83      720.05       19.00
       40.56      717.29       19.00
       40.28      714.24       19.00
       40.00      711.26       19.00
       39.72      707.91       19.00
       39.63      706.85       19.00
       39.35      703.47       19.00
       39.05      699.29       19.00
       38.87      696.69       19.00
       38.71      694.39       19.00
       38.56      691.89       19.00
       38.41      689.48       19.00
       38.34      687.93       19.00
       38.19      685.14       19.00
       38.14      684.07       19.00
       37.99      681.00       19.00
       37.88      677.84       19.00
       37.77      674.97       19.00
       37.67      671.24       19.00
       37.58      666.53       19.00
       37.54      661.66       19.00
       37.54      657.59       19.00
       37.55      654.02       19.00
       37.57      652.92       19.00
       37.60      650.88       19.00
       37.66      647.88       19.00
       37.74      644.98       19.00
       37.78      643.60       19.00
       37.88      640.92       19.00
       37.94      639.28       19.00
       38.12      635.55       19.00
       38.17      634.51       19.00
       38.39      630.66       19.00
       38.67      626.48       19.00
       38.98      622.40       19.00
       39.27      618.88       19.00
       39.57      615.59       19.00
       39.97      611.58       19.00
       40.40      607.57       19.00
       40.64      605.45       19.00
       40.97      602.70       19.00
       41.24      600.51       19.00
       41.66      597.35       19.00
       41.85      595.93       19.00
       42.35      592.33       19.00
       42.60      590.66       19.00
       42.99      588.07       19.00
       43.39      585.50       19.00
       43.77      583.17       19.00
       44.17      580.76       19.00
       44.45      579.12       19.00
       44.93      576.41       19.00
       45.13      575.28       19.00
       45.63      572.57       19.00
       45.91      571.07       19.00
       46.26      569.26       19.00
       46.99      565.55       19.00
       47.67      562.23       19.00
       48.41      558.77       19.00
       49.33      554.62       19.00
       49.65      553.27       19.00
       50.64      549.06       19.00
       51.51      545.46       19.00
       52.40      542.00       19.00
       53.32      538.51       19.00
       54.37      534.60       19.00
       55.52      530.61       19.00
       56.78      526.41       19.00
       58.09      522.11       19.00
       59.54      517.67       19.00
       60.92      513.64       19.00
       61.55      511.85       19.00
       62.08      510.36       19.00
       63.38      506.86       19.00
       65.16      502.35       19.00
       66.97      497.93       19.00
       68.74      493.89       19.00
       70.66      489.74       19.00
       72.13      486.73       19.00
       73.31      484.35       19.00
       74.14      482.79       19.00
       75.83      479.60       19.00
       77.36      476.81       19.00
       78.85      474.20       19.00
       80.74      471.05       19.00
       81.66      469.58       19.00
       82.87      467.70       19.00
       84.32      465.48       19.00
       84.95      464.55       19.00
       86.76      461.90       19.00
       88.95      458.86       19.00
       89.81      457.70       19.00
       92.32      454.40       19.00
       93.77      452.56       19.00
       95.13      450.91       19.00
       95.91      449.96       19.00
       98.17      447.30       19.00
      100.36      444.82       19.00
      102.80      442.16       19.00
      105.19      439.65       19.00
      107.38      437.40       19.00
      108.12      436.66       19.00
      110.45      434.39       19.00
      113.24      431.76       19.00
      114.37      430.70       19.00
      116.43      428.85       19.00
      118.21      427.29       19.00
      119.83      425.83       19.00
      122.04      423.99       19.00
      123.15      423.06       19.00
      125.95      420.77       19.00
      128.84      418.49       19.00
      131.95      416.14       19.00
      135.02      413.78       19.00
      138.12      411.53       19.00
      139.12      410.81       19.00
      141.75      408.92       19.00
      143.36      407.82       19.00
      145.76      406.09       19.00
      147.69      404.80       19.00
      149.79      403.34       19.00
      150.90      402.59       19.00
      153.46      400.83       19.00
      154.48      400.18       19.00
      157.35      398.22       19.00
      159.83      396.63       19.00
      161.07      395.78       19.00
      162.67      394.78       19.00
      164.74      393.37       19.00
      166.06      392.55       19.00
      169.27      390.48       19.00
      172.87      388.14       19.00
      176.91      385.52       19.00
      180.86      382.98       19.00
      185.10      380.23       19.00
      188.80      377.81       19.00
      192.72      375.26       19.00
      196.78      372.59       19.00
      200.91      369.87       19.00
      204.46      367.53       19.00
      208.41      364.91       19.00
      212.05      362.48       19.00
      215.40      360.25       19.00
      218.65      358.08       19.00
      222.76      355.33       19.00
      226.27      352.99       19.00
      229.87      350.59       19.00
      234.10      347.79       19.00
      237.34      345.66       19.00
      238.66      344.78       19.00
      240.75      343.41       19.00
      242.88      342.00       19.00
      244.09      341.20       19.00
      246.34      339.74       19.00
      247.44      339.00       19.00
      250.01      337.35       19.00
      251.34      336.49       19.00
      252.54      335.70       19.00
      255.70      333.68       19.00
      259.10      331.51       19.00
      261.98      329.71       19.00
      263.06      329.02       19.00
      265.02      327.81       19.00
      266.63      326.80       19.00
      268.83      325.45       19.00
      269.75      324.87       19.00
      272.67      323.08       19.00
      276.20      320.95       19.00
      280.19      318.56       19.00
      284.53      316.00       19.00
      288.73      313.56       19.00
      292.35      311.51       19.00
      295.95      309.50       19.00
      299.69      307.45       19.00
      303.36      305.48       19.00
      307.09      303.52       19.00
      310.83      301.59       19.00
      314.79      299.60       19.00
      319.03      297.51       19.00
      323.31      295.46       19.00
      324.44      294.94       19.00
      327.32      293.59       19.00
      329.54      292.58       19.00
      330.93      291.95       19.00
      333.96      290.60       19.00
      337.41      289.13       19.00
      339.70      288.16       19.00
      342.35      287.06       19.00
      343.51      286.58       19.00
      345.64      285.74       19.00
      347.12      285.14       19.00
      349.69      284.16       19.00
      352.32      283.14       19.00
      355.13      282.12       19.00
      356.72      281.54       19.00
      358.37      280.96       19.00
      361.66      279.85       19.00
      364.84      278.79       19.00
      367.79      277.83       19.00
      368.97      277.48       19.00
      371.92      276.54       19.00
      375.53      275.52       19.00
      376.76      275.17       19.00
      378.97      274.57       19.00
      381.24      273.96       19.00
      382.86      273.57       19.00
      385.53      272.92       19.00
      386.82      272.63       19.00
      389.60      272.03       19.00
      390.79      271.78       19.00
      393.63      271.19       19.00
      394.73      270.99       19.00
      397.49      270.47       19.00
      401.04      269.89       19.00
      404.91      269.32       19.00
      408.33      268.88       19.00
      411.61      268.53       19.00
      413.72      268.35       19.00
      414.86      268.25       19.00
      418.13      268.00       19.00
      422.16      267.80       19.00
      426.30      267.71       19.00
      430.18      267.69       19.00
      434.30      267.80       19.00
      436.39      267.88       19.00
      437.60      267.95       19.00
      440.76      268.20       19.00
      444.35      268.54       19.00
      448.43      269.04       19.00
      449.64      269.21       19.00
      452.88      269.73       19.00
      456.09      270.32       19.00
      459.55      271.03       19.00
      462.90      271.81       19.00
      464.27      272.15       19.00
      467.68      273.07       19.00
      470.75      273.97       19.00
      473.80      274.94       19.00
      475.11      275.41       19.00
      476.90      276.02       19.00
      479.35      276.93       19.00
      480.38      277.31       19.00
      483.81      278.70       19.00
      487.21      280.15       19.00
      490.68      281.74       19.00
      493.90      283.30       19.00
      495.02      283.88       19.00
      498.29      285.61       19.00
      500.86      287.00       19.00
      501.90      287.59       19.00
      504.61      289.16       19.00
      505.50      289.69       19.00
      508.60      291.60       19.00
      512.02      293.83       19.00
      515.62      296.24       19.00
      519.33      298.87       19.00
      522.96      301.57       19.00
      526.64      304.41       19.00
      529.99      307.11       19.00
      533.25      309.82       19.00
      536.37      312.47       19.00
      537.38      313.34       19.00
      538.92      314.71       19.00
      540.30      315.95       19.00
      541.57      317.10       19.00
      542.84      318.25       19.00
      543.94      319.28       19.00
      544.71      320.00       19.00
      545.54      320.76       19.00
      546.49      321.69       19.00
      548.61      323.72       19.00
      549.42      324.51       19.00
      551.10      326.16       19.00
      552.66      327.73       19.00
      553.91      328.99       19.00
      555.76      330.90       19.00
      557.18      332.36       19.00
      558.77      334.06       19.00
      560.65      336.07       19.00
      561.91      337.45       19.00
      564.88      340.75       19.00
      567.59      343.80       19.00
      570.48      347.18       19.00
      571.18      348.00       19.00
      573.13      350.31       19.00
      574.22      351.62       19.00
      575.81      353.56       19.00
      576.96      354.95       19.00
      578.71      357.14       19.00
      580.44      359.32       19.00
      581.64      360.84       19.00
      583.50      363.24       19.00
      584.25      364.21       19.00
      586.16      366.70       19.00
      586.81      367.59       19.00
      589.13      370.69       19.00
      591.40      373.77       19.00
      593.89      377.21       19.00
      594.56      378.14       19.00
      596.38      380.70       19.00
      597.29      381.99       19.00
      598.88      384.28       19.00
      600.18      386.17       19.00
      601.44      388.00       19.00
      602.78      389.98       19.00
      604.07      391.88       19.00
      604.97      393.24       19.00
      606.79      395.92       19.00
      607.85      397.55       19.00
      609.25      399.67       19.00
      609.96      400.76       19.00
      612.25      404.29       19.00
      614.81      408.26       19.00
      617.38      412.31       19.00
      620.01      416.50       19.00
      622.50      420.50       19.00
      625.02      424.59       19.00
      627.50      428.64       19.00
      629.99      432.74       19.00
      632.18      436.34       19.00
      634.21      439.73       19.00
      636.21      443.07       19.00
      638.48      446.88       19.00
      640.61      450.46       19.00
      641.14      451.35       19.00
      642.53      453.71       19.00
      643.10      454.69       19.00
      644.18      456.53       19.00
      644.82      457.61       19.00
      645.87      459.41       19.00
      646.65      460.75       19.00
      647.82      462.75       19.00
      648.64      464.16       19.00
      649.56      465.74       19.00
      650.55      467.46       19.00
      651.51      469.10       19.00
      652.77      471.29       19.00
      653.74      472.97       19.00
      655.26      475.62       19.00
      656.19      477.25       19.00
      657.90      480.25       19.00
      658.83      481.87       19.00
      659.87      483.71       19.00
      661.10      485.87       19.00
      661.72      486.98       19.00
      663.71      490.52       19.00
      666.09      494.76       19.00
      668.71      499.48       19.00
      671.22      504.01       19.00
      673.41      508.00       19.00
      675.70      512.21       19.00
      678.13      516.69       19.00
      680.73      521.56       19.00
      682.77      525.39       19.00
      683.44      526.67       19.00
      684.72      529.09       19.00
      686.10      531.73       19.00
      686.93      533.32       19.00
      688.97      537.25       19.00
      691.01      541.22       19.00
      692.69      544.51       19.00
      694.31      547.73       19.00
      694.95      549.00       19.00
      696.46      552.00       19.00
      698.51      556.13       19.00
      700.07      559.01       20.00
      700.52      559.93       20.00
      701.93      562.79       20.00
      702.60      564.18       20.00
      704.04      567.13       20.00
      704.86      568.83       20.00
      706.33      571.87       20.00
      707.11      573.51       20.00
      708.64      576.71       20.00
      709.19      577.87       20.00
      711.08      581.86       20.00
      712.83      585.60       20.00
      714.70      589.60       20.00
      716.41      593.30       20.00
      716.98      594.53       20.00
      718.58      598.01       20.00
      720.29      601.77       20.00
      720.83      602.95       20.00
      722.15      605.87       20.00
      722.66      606.99       20.00
      724.47      611.02       20.00
      726.52      615.61       20.00
      728.40      619.85       20.00
      730.33      624.21       20.00
      732.04      628.11       20.00
      733.49      631.43       20.00
      734.37      633.46       20.00
      735.09      635.12       20.00
      735.99      637.22       20.00
      737.70      641.19       20.00
      739.14      644.56       20.00
      739.63      645.70       20.00
      741.01      648.96       20.00
      742.62      652.76       20.00
      744.26      656.66       20.00
      746.10      661.06       20.00
      746.67      662.43       20.00
      748.04      665.74       20.00
      748.63      667.17       20.00
      750.07      670.66       20.00
      750.46      671.61       20.00
      752.05      675.50       20.00
      753.36      678.72       20.00
      754.30      681.03       20.00
      754.96      682.66       20.00
      756.46      686.38       20.00
      757.32      688.53       20.00
      758.70      691.98       20.00
      760.06      695.38       20.00
      760.77      697.19       20.00
      761.60      699.27       20.00
      762.89      702.54       20.00
      763.29      703.56       20.00
      765.13      708.26       20.00
      766.95      712.92       20.00
      768.86      717.84       20.00
      770.66      722.53       20.00
      771.12      723.73       20.00
      772.35      726.93       20.00
      773.17      729.10       20.00
      773.89      731.00       20.00
      775.41      735.02       20.00
      777.16      739.66       20.00
      777.75      741.24       20.00
      779.04      744.72       20.00
      780.04      747.41       20.00
      780.79      749.46       20.00
      782.43      753.91       20.00
      783.90      757.96       20.00
      785.20      761.57       20.00
      785.76      763.13       20.00
      786.48      765.14       20.00
      787.31      767.46       20.00
      788.69      771.36       20.00
      789.91      774.84       20.00
      790.39      776.24       20.00
      791.01      778.01       20.00
      791.86      780.46       20.00
      792.65      782.78       20.00
      793.46      785.14       20.00
      794.33      787.70       20.00
      795.26      790.47       20.00
      796.09      792.95       20.00
      796.80      795.07       20.00
      797.41      796.90       20.00
      798.01      798.74       20.00
      798.60      800.55       20.00
      799.41      803.02       20.00
      799.99      804.80       20.00
      800.99      807.91       20.00
      801.51      809.55       20.00
      802.92      813.99       20.00
      804.13      817.87       20.00
      805.36      821.84       20.00
      806.32      824.98       20.00
      807.23      828.00       20.00
      808.10      830.90       20.00
      809.03      834.06       20.00
      809.40      835.30       20.00
      810.32      838.46       20.00
      810.70      839.77       20.00
      811.36      842.08       20.00
      812.05      844.50       20.00
      812.46      845.94       20.00
      813.29      848.89       20.00
      813.67      850.25       20.00
      814.36      852.77       20.00
      814.96      854.94       20.00
      815.33      856.32       20.00
      816.08      859.05       20.00
      816.34      860.04       20.00
      816.99      862.46       20.00
      817.74      865.31       20.00
      818.41      867.83       20.00
      818.85      869.54       20.00
      819.38      871.59       20.00
      819.98      873.92       20.00
      820.42      875.64       20.00
      821.19      878.65       20.00
      821.60      880.26       20.00
      822.42      883.52       20.00
      822.86      885.28       20.00
      823.64      888.45       20.00
      824.15      890.56       20.00
      824.82      893.31       20.00
      825.44      895.90       20.00
      825.93      897.92       20.00
      826.69      901.12       20.00
      826.94      902.17       20.00
      827.88      906.12       20.00
      828.88      910.38       20.00
      829.13      911.45       20.00
      829.76      914.18       20.00
      830.25      916.31       20.00
      830.50      917.38       20.00
      831.19      920.43       20.00
      831.77      922.96       20.00
      832.00      923.94       20.00
      832.45      925.94       20.00
      832.70      927.05       20.00
      833.51      930.66       20.00
      834.28      934.06       20.00
      834.93      936.97       20.00
      835.39      939.03       20.00
      835.64      940.16       20.00
      836.43      943.73       20.00
      837.26      947.47       20.00
      837.96      950.66       20.00
      838.73      954.13       20.00
      839.64      958.31       20.00
      840.38      961.70       20.00
      840.84      963.80       20.00
      841.37      966.21       20.00
      842.34      970.65       20.00
      843.26      974.80       20.00
      843.52      976.00       20.00
      844.15      978.88       20.00
      844.60      980.93       20.00
      845.14      983.37       20.00
      845.65      985.69       20.00
      846.22      988.27       20.00
      846.63      990.16       20.00
      847.56      994.34       20.00
      848.68      999.42       20.00
      849.75     1004.22       20.00
      850.73     1008.62       20.00
      851.07     1010.16       20.00
      851.67     1012.83       20.00
      852.33     1015.81       20.00
      852.62     1017.08       20.00
      853.63     1021.58       20.00
      854.69     1026.30       20.00
      855.77     1031.11       20.00
      856.86     1035.95       20.00
      857.08     1036.93       20.00
      858.11     1041.47       20.00
      859.04     1045.58       20.00
      860.10     1050.30       20.00
      861.18     1055.08       20.00
      861.53     1056.62       20.00
      862.28     1059.96       20.00
      862.83     1062.39       20.00
      863.37     1064.79       20.00
      863.82     1066.78       20.00
      864.62     1070.34       20.00
      865.40     1073.80       20.00
      866.29     1077.73       20.00
      867.12     1081.47       20.00
      867.95     1085.17       20.00
      868.20     1086.29       20.00
      868.89     1089.33       20.00
      869.65     1092.75       20.00
      870.10     1094.74       20.00
      870.54     1096.72       20.00
      870.98     1098.65       20.00
      871.75     1102.12       20.00
      872.57     1105.79       20.00
      873.48     1109.84       20.00
      874.47     1114.25       20.00
      875.59     1119.23       20.00
      877.04     1125.67       20.00
      878.34     1131.38       20.00
      879.66     1137.16       20.00
      879.89     1138.16       20.00
      880.82     1142.22       20.00
      881.74     1146.19       20.00
      882.24     1148.34       20.00
      882.75     1150.49       20.00
      883.47     1153.54       20.00
      883.84     1155.10       20.00
      884.59     1158.25       20.00
      884.99     1159.93       20.00
      885.60     1162.46       20.00
      886.20     1164.97       20.00
      886.52     1166.27       20.00
      887.47     1170.19       20.00
      888.16     1172.97       20.00
      888.94     1176.15       20.00
      889.65     1179.00       20.00
      890.14     1180.95       20.00
      890.56     1182.63       20.00
      891.56     1186.60       20.00
      892.65     1190.90       20.00
      893.89     1195.69       20.00
      894.29     1197.25       20.00
      894.96     1199.83       20.00
      895.67     1202.55       20.00
      896.11     1204.22       20.00
      897.04     1207.74       20.00
      897.35     1208.91       20.00
      898.62     1213.63       20.00
      899.82     1218.06       20.00
      900.95     1222.19       20.00
      902.09     1226.32       20.00
      903.18     1230.22       20.00
      904.17     1233.74       20.00
      904.53     1235.03       20.00
      905.25     1237.55       20.00
      905.89     1239.77       20.00
      907.06     1243.84       20.00
      907.63     1245.80       20.00
      908.31     1248.08       20.00
      909.28     1251.37       20.00
      909.64     1252.59       20.00
      910.24     1254.59       20.00
      911.09     1257.42       20.00
      911.81     1259.80       20.00
      912.65     1262.57       20.00
      913.01     1263.75       20.00
      914.11     1267.32       20.00
      915.29     1271.08       20.00
      915.73     1272.53       20.00
      916.63     1275.36       20.00
      917.21     1277.21       20.00
      917.98     1279.61       20.00
      918.85     1282.32       20.00
      919.48     1284.32       20.00
      920.57     1287.59       20.00
      921.14     1289.32       20.00
      922.30     1292.83       20.00
      922.77     1294.19       20.00
      923.99     1297.73       20.00
      925.49     1301.92       20.00
      926.95     1305.98       20.00
      927.86     1308.46       20.00
      928.97     1311.37       20.00
      929.59     1312.99       20.00
      930.89     1316.35       20.00
      932.08     1319.36       20.00
      932.53     1320.46       20.00
      933.91     1323.83       20.00
      934.40     1324.97       20.00
      935.86     1328.46       20.00
      937.65     1332.54       20.00
      939.03     1335.60       20.00
      940.82     1339.50       20.00
      942.53     1343.14       20.00
      943.01     1344.17       20.00
      944.94     1348.20       20.00
      947.16     1352.84       20.00
      949.28     1357.08       20.00
      951.30     1361.25       20.00
      951.96     1362.71       20.00
      953.28     1365.40       20.00
      953.96     1366.85       20.00
      954.73     1368.42       20.00
      955.56     1370.16       20.00
      956.84     1372.78       20.00
      958.04     1375.23       20.00
      959.00     1377.21       20.00
      959.68     1378.69       20.00
      960.50     1380.04       20.00
      962.05     1383.01       20.00
      962.72     1384.27       20.00
      964.02     1387.03       20.00
      964.59     1388.26       20.00
      965.84     1390.72       20.00
      966.48     1392.22       20.00
      968.20     1396.25       20.00
      969.63     1400.28       20.00
      971.01     1404.18       20.00
      971.66     1408.05       20.00
      972.70     1411.28       20.00
      973.79     1414.90       20.00
      974.02     1416.12       20.00
      974.79     1419.90       20.00
      975.30     1423.46       20.00
      975.47     1424.48       20.00
      976.13     1426.52       20.00
      976.53     1429.55       20.00
      976.75     1432.38       20.00
      976.89     1434.72       20.00
      976.90     1435.78       20.00
      976.86     1437.63       20.00
      976.80     1438.62       20.00
      975.63     1440.04       20.00
      975.67     1441.04       20.00
      975.37     1442.89       20.00
      975.04     1444.55       20.00
      974.60     1446.16       20.00
      974.04     1447.62       20.00
      973.60     1448.64       20.00
      973.04     1449.74       20.00
      972.07     1451.43       20.00
      971.41     1452.41       20.00
      970.11     1453.93       20.00
      969.10     1455.29       20.00
      967.95     1456.73       20.00
      966.64     1458.03       20.00
      965.36     1459.26       20.00
      963.46     1460.60       20.00
      962.02     1461.50       20.00
      960.59     1461.58       20.00
      959.53     1462.18       20.00
      958.24     1462.29       20.00
      955.77     1464.11       20.00
      953.41     1464.45       20.00
      951.41     1465.93       20.00
      950.28     1465.94       20.00
      948.33     1466.80       20.00
      946.35     1467.67       20.00
      944.36     1468.48       20.00
      942.95     1470.00       20.00
      939.99     1471.21       20.00
      937.63     1472.14       20.00
      936.10     1472.70       20.00
      934.45     1473.37       20.00
      931.10     1474.49       20.00
      927.88     1475.43       20.00
      926.76     1475.74       20.00
      923.97     1476.23       20.00
      921.79     1476.54       20.00
      920.27     1476.81       20.00
      917.70     1477.28       20.00
      916.29     1477.58       20.00
      913.50     1478.17       20.00
      910.54     1478.79       20.00
      909.13     1479.06       20.00
      906.26     1479.62       20.00
      904.25     1480.08       20.00
      900.91     1480.77       20.00
      898.56     1481.26       20.00
      895.68     1481.86       20.00
      893.23     1482.30       20.00
      890.20     1482.82       20.00
      889.05     1483.03       20.00
      884.49     1483.78       20.00
      883.49     1483.94       20.00
      879.10     1484.77       20.00
      877.38     1485.07       20.00
      874.01     1485.67       20.00
      872.99     1485.86       20.00
      869.00     1486.61       20.00
      865.28     1487.31       20.00
      863.32     1487.69       20.00
      859.48     1488.44       20.00
      857.52     1488.82       20.00
      855.07     1489.31       20.00
      851.45     1490.05       20.00
      847.83     1490.83       20.00
      846.76     1491.05       20.00
      842.89     1491.90       20.00
      841.32     1492.25       20.00
      837.95     1493.01       20.00
      836.20     1493.42       20.00
      833.44     1494.06       20.00
      831.60     1494.50       20.00
      829.42     1495.03       20.00
      827.57     1495.47       20.00
      825.74     1495.93       20.00
      823.93     1496.38       20.00
      822.31     1496.78       20.00
      818.73     1497.68       20.00
      816.19     1498.33       20.00
      814.06     1498.88       20.00
      811.16     1499.63       20.00
      807.75     1500.53       20.00
      806.12     1500.95       20.00
      803.25     1501.72       20.00
      802.23     1501.99       20.00
      797.93     1503.14       20.00
      794.01     1504.19       20.00
      791.05     1505.00       20.00
      789.09     1505.53       20.00
      787.20     1506.06       20.00
      784.90     1506.69       20.00
      782.80     1507.27       20.00
      779.65     1508.15       20.00
      774.57     1509.57       20.00
      769.45     1511.00       20.00
      768.22     1511.33       20.00
      764.22     1512.46       20.00
      759.77     1513.67       20.00
      755.63     1514.82       20.00
      750.55     1516.17       20.00
      746.33     1517.30       20.00
      745.13     1517.62       20.00
      741.53     1518.52       20.00
      739.42     1519.05       20.00
      737.29     1519.56       20.00
      733.64     1520.44       20.00
      730.30     1521.20       20.00
      727.30     1521.87       20.00
      723.20     1522.78       20.00
      722.04     1523.02       20.00
      720.56     1523.33       20.00
      717.08     1524.02       20.00
      714.66     1524.50       20.00
      713.00     1524.82       20.00
      710.90     1525.22       20.00
      706.82     1525.97       20.00
      703.18     1526.60       20.00
      702.18     1526.77       20.00
      698.37     1527.39       20.00
      695.02     1527.92       20.00
      693.73     1528.13       20.00
      690.04     1528.69       20.00
      688.18     1528.98       20.00
      686.79     1529.18       20.00
      683.61     1529.63       20.00
      682.31     1529.81       20.00
      680.62     1530.05       20.00
      677.68     1530.44       20.00
      676.67     1530.59       20.00
      674.57     1530.88       20.00
      670.64     1531.40       20.00
      667.04     1531.86       20.00
      665.96     1532.00       20.00
      663.43     1532.33       20.00
      660.82     1532.65       20.00
      659.31     1532.84       20.00
      657.80     1533.03       20.00
      655.34     1533.33       20.00
      654.30     1533.46       20.00
      650.00     1533.98       20.00
      645.55     1534.50       20.00
      641.07     1535.02       20.00
      639.77     1535.15       20.00
      635.78     1535.60       20.00
      632.11     1536.01       20.00
      628.29     1536.39       20.00
      626.28     1536.58       20.00
      624.26     1536.77       20.00
      622.80     1536.89       20.00
      619.96     1537.14       20.00
      618.19     1537.27       20.00
      615.28     1537.50       20.00
      613.63     1537.63       20.00
      611.60     1537.76       20.00
      609.69     1537.87       20.00
      608.63     1537.93       20.00
      606.31     1538.04       20.00
      603.15     1538.21       20.00
      600.93     1538.29       20.00
      598.15     1538.40       20.00
      596.90     1538.44       20.00
      594.10     1538.53       20.00
      592.29     1538.52       20.00
      589.68     1538.54       20.00
      587.31     1538.49       20.00
      584.63     1538.49       20.00
      582.73     1538.43       20.00
      579.22     1538.33       20.00
      575.53     1538.15       20.00
      574.16     1538.07       20.00
      573.05     1537.99       20.00
      569.48     1537.74       20.00
      568.38     1537.64       20.00
      565.51     1537.38       20.00
      564.43     1537.27       20.00
      560.28     1536.80       20.00
      556.45     1536.30       20.00
      554.86     1536.07       20.00
      553.36     1535.84       20.00
      549.42     1535.19       20.00
      545.46     1534.46       20.00
      544.05     1534.19       20.00
      542.30     1533.82       20.00
      538.64     1533.03       20.00
      534.55     1532.06       20.00
      530.84     1531.12       20.00
      527.12     1530.08       20.00
      526.01     1529.78       20.00
      523.85     1529.17       20.00
      521.78     1528.53       20.00
      520.77     1528.24       20.00
      516.93     1527.02       20.00
      512.80     1525.63       20.00
      509.35     1524.46       20.00
      505.36     1523.01       20.00
      500.97     1521.35       20.00
      497.20     1519.89       20.00
      496.20     1519.49       20.00
      494.20     1518.67       20.00
      491.76     1517.67       20.00
      489.97     1516.95       20.00
      486.26     1515.38       20.00
      483.27     1514.10       20.00
      481.26     1513.20       20.00
      479.77     1512.56       20.00
      476.35     1511.02       20.00
      472.36     1509.21       20.00
      467.98     1507.19       20.00
      463.53     1505.08       20.00
      459.92     1503.36       20.00
      458.21     1502.51       20.00
      454.29     1500.58       20.00
      453.09     1499.97       20.00
      449.10     1497.93       20.00
      447.90     1497.32       20.00
      444.77     1495.66       20.00
      442.85     1494.64       20.00
      441.29     1493.79       20.00
      438.40     1492.24       20.00
      436.17     1491.02       20.00
      434.94     1490.33       20.00
      433.37     1489.45       20.00
      432.28     1488.83       20.00
      429.17     1487.01       20.00
      425.37     1484.72       20.00
      422.03     1482.65       20.00
      420.50     1481.65       20.00
      418.91     1480.64       20.00
      416.95     1479.34       20.00
      413.72     1477.18       20.00
      412.80     1476.55       20.00
      410.90     1475.26       20.00
      408.41     1473.45       20.00
      406.12     1471.82       20.00
      405.02     1470.98       20.00
      403.91     1470.12       20.00
      400.96     1467.84       20.00
      397.67     1465.18       20.00
      393.83     1461.93       20.00
      390.65     1459.08       20.00
      387.62     1456.26       20.00
      385.50     1454.23       20.00
      383.22     1451.96       20.00
      380.95     1449.62       20.00
      379.94     1448.53       20.00
      378.60     1447.08       20.00
      377.07     1445.39       20.00
      376.13     1444.35       20.00
      373.76     1441.60       20.00
      371.45     1438.81       20.00
      370.57     1437.73       20.00
      369.16     1435.95       20.00
      367.92     1434.35       20.00
      366.70     1432.78       20.00
      365.34     1430.92       20.00
      364.14     1429.32       20.00
      363.48     1428.35       20.00
      361.60     1425.67       20.00
      359.84     1422.98       20.00
      359.04     1421.77       20.00
      357.86     1419.93       20.00
      355.80     1416.80       20.00
      353.94     1413.79       20.00
      351.91     1410.41       20.00
      349.86     1406.93       20.00
      349.18     1405.67       20.00
      347.77     1403.23       20.00
      347.03     1401.87       20.00
      345.91     1399.86       20.00
      344.36     1396.96       20.00
      342.87     1394.10       20.00
      341.02     1390.57       20.00
[truncated: 3,374,549 more chars]
