# Supplementary material for: Molecular architecture of glideosome and nuclear F-actin in Plasmodium falciparum
Source: EMBO Rep. 2025 Mar 24;26(8):1984–96. doi: 10.1038/s44319-025-00415-7 (PMC12019134; doi:10.1038/s44319-025-00415-7)
Supplement: Supplementary file 11 — Source data Fig. 3 [file 44319_2025_415_MOESM11_ESM.zip › figure 3/3d/imp_MOTL_Tom1_Iter9_remdup_3.0.mod.txt]

      182.99      410.06       53.22
      183.17      422.62       66.12
      187.26      426.72       73.22
      189.64      421.17       68.62
      195.00      418.71       69.67
      189.90      408.75       55.67
      195.37      425.22       77.02
      184.57      432.22       78.17
      189.04      433.46       82.62
      202.65      408.18       62.42
      203.29      403.05       57.62
      167.86      435.04       70.22
      163.76      427.92       59.62
      174.25      418.21       56.04
      242.53      399.39       74.83
      248.87      400.90       79.68
      255.29      399.36       82.03
      241.97      409.22       84.03
      235.53      412.85       84.63
      240.80      389.05       63.58
      243.21      379.99       55.58
      238.94      376.18       50.08
      250.09      375.74       55.93
      238.56      369.05       43.43
      234.92      364.71       38.33
      230.82      373.43       43.48
      225.80      373.11       40.63
      208.58      414.68       72.62
      217.13      405.30       67.27
      232.68      401.59       71.62
      223.06      393.41       58.67
      228.38      388.34       56.22
      253.70      361.58       45.99
      253.54      353.14       39.39
      267.82      355.54       49.24
      267.24      361.51       53.84
      265.37      368.62       58.99
      271.02      369.43       63.24
      270.30      377.64       70.29
      284.34      376.94       77.44
      287.05      366.77       70.54
      282.51      363.25       64.39
      281.68      356.52       57.89
      294.14      364.92       73.09
      297.98      374.84       84.39
      286.01      386.88       88.89
      290.86      388.64       93.80
      272.51      398.64       92.15
      260.65      407.86       94.55
      227.88      425.87       96.25
      226.45      430.53      101.35
      240.74      421.89       99.20
      245.80      422.92      104.00
      195.77      434.68       89.09
      201.03      432.86       90.09
      180.85      441.59       87.39
      177.17      446.70       91.04
      181.64      446.56       94.20
      180.83      400.58       42.62
      182.70      395.26       38.66
      186.98      399.23       44.27
      192.58      381.13       30.31
      193.04      376.61       22.21
      199.29      371.62       25.31
      205.83      394.24       49.62
      196.31      396.03       46.72
      157.85      432.80       60.60
      152.04      435.50       59.60
      147.85      442.35       64.10
      142.51      448.27       66.85
      159.33      408.57       37.19
      161.75      400.67       30.94
      163.75      391.47       23.34
      162.52      387.42       14.19
      147.22      408.86       29.24
      148.21      414.18       35.24
      161.42      447.22       80.20
      159.76      452.09       84.92
      160.96      459.45       95.06
      145.83      453.89       75.95
      140.86      455.22       73.15
      125.56      463.38       68.01
      129.86      465.00       73.44
      128.89      470.68       78.42
      126.77      476.13       81.97
      128.32      423.57       29.54
      129.29      430.06       37.01
      118.83      480.40       78.14
      120.93      485.77       85.15
      126.93      485.69       91.16
      133.45      485.82       98.10
      104.94      490.66       70.95
      102.34      500.45       75.36
      110.99      507.37       92.30
      102.02      526.96       96.17
      112.55      508.39       95.21
       92.62      516.94       74.67
       92.30      526.66       81.44
       91.58      504.04       62.94
       90.98      484.10       45.90
       87.27      480.34       37.56
      103.94      475.35       55.47
       79.29      506.75       46.48
       82.54      516.21       58.60
       78.76      526.62       60.02
       81.34      529.62       66.55
       80.06      495.12       38.39
       77.14      491.28       30.74
      504.85      318.16       59.54
      507.06      327.64       69.69
      505.44      335.39       79.70
      497.80      334.37       82.36
      499.43      328.44       75.63
      497.22      323.49       71.84
      495.79      316.77       65.14
      500.79      307.76       50.09
      504.40      352.65       98.97
      497.00      299.73       43.86
      506.25      298.18       36.13
      514.99      311.13       44.03
      514.10      319.18       54.29
      518.58      329.87       63.60
      483.94      324.11       76.58
      489.51      343.56       98.35
      482.28      333.43       86.51
      477.90      311.64       67.62
      487.71      310.21       65.14
      478.18      299.62       51.50
      488.60      295.93       45.39
      482.08      281.89       32.74
      468.75      315.06       77.88
      460.95      314.04       69.32
      456.49      302.22       57.95
      468.51      329.99       89.90
      463.20      295.80       50.27
      469.65      325.64       79.63
      473.14      334.46       92.38
      281.42      345.31       48.18
      296.00      355.71       65.26
      315.41      345.43       65.98
      320.92      342.27       66.02
      338.84      330.97       65.05
      344.67      332.51       68.87
      351.86      339.87       78.22
      333.90      341.85       71.79
      330.98      338.20       67.33
      319.36      354.58       77.43
      327.30      349.04       76.10
      334.60      349.29       80.34
      341.57      350.20       84.78
      312.78      370.46       89.22
      320.40      359.61       83.30
      319.63      370.75       93.88
      334.40      358.92       90.38
      339.56      359.96       94.36
      336.27      318.71       53.56
      328.48      317.18       50.11
      330.23      306.28       44.32
      339.61      314.00       39.04
      334.03      327.23       59.73
      292.21      333.99       47.60
      293.37      343.46       53.55
      276.46      333.73       36.19
      271.00      332.77       32.80
      263.54      334.20       29.94
      256.53      335.18       26.81
      260.82      346.48       37.96
      267.83      346.85       42.09
      360.84      328.72       74.45
      365.98      332.09       75.38
      374.75      331.07       81.02
      367.58      341.45       87.10
      374.90      343.72       88.44
      367.18      347.09       92.31
      352.00      346.70       84.83
      351.80      355.89       94.46
      348.83      313.61       52.66
      348.72      306.66       45.31
      364.50      314.41       58.28
      371.38      315.28       61.70
      372.77      307.72       53.67
      371.28      302.61       55.45
      366.97      292.87       40.03
      361.14      291.89       38.05
      350.69      297.74       37.03
      361.25      280.21       33.32
      370.90      283.02       30.65
      382.88      293.75       41.86
      385.88      283.63       33.45
      379.24      277.24       28.21
      333.73      300.90       27.69
      333.96      291.89       19.93
      389.93      337.38       83.79
      396.25      338.58       90.26
      389.08      326.31       75.26
      392.70      320.51       72.29
      390.16      313.23       61.79
      413.40      318.00       72.21
      411.18      322.85       78.08
      415.50      309.05       61.94
      423.09      305.00       60.91
      430.68      308.36       64.30
      427.59      315.16       71.64
      434.49      316.28       77.30
      426.77      324.13       82.30
      433.09      327.06       81.29
      429.13      297.08       56.60
      415.15      282.34       36.37
      399.99      275.10       25.73
      414.77      269.92       30.58
      420.64      273.33       27.67
      414.95      262.09       20.93
      406.42      340.97      105.53
      414.51      339.92       95.64
      421.18      338.20       95.01
      438.30      317.41       86.54
      430.13      330.30       90.46
      436.12      338.65       96.61
      444.77      318.28       75.78
      447.94      325.44       81.41
      446.22      270.56       27.03
      447.43      278.16       35.35
      439.14      277.51       40.24
      444.92      308.30       64.91
      491.47      352.37      106.82
      509.52      361.06      105.24
      527.52      349.66       80.47
      526.08      344.57       75.92
      521.19      340.67       74.44
      528.40      320.09       44.79
      533.45      328.31       50.29
      538.69      343.83       65.06
      540.24      353.56       74.93
      541.94      362.14       83.69
      543.63      369.47       91.00
      514.04      302.37       35.29
      520.50      307.97       36.71
      521.20      302.53       29.52
      500.93      285.66       25.05
      537.01      324.51       42.53
      539.22      331.72       49.37
      556.13      341.54       44.33
      544.86      346.96       63.14
      550.19      355.87       68.73
      551.67      365.12       78.96
      558.17      349.27       51.98
      550.87      331.26       36.96
      559.20      332.32       27.48
      564.45      342.55       34.52
      555.12      374.07       86.39
      555.62      377.75       89.84
      568.89      391.32       93.91
      564.70      361.07       60.17
      584.98      404.28       91.65
      594.10      420.87      101.05
      594.59      414.18       91.64
      595.11      406.59       80.72
      582.29      387.88       73.22
      578.84      392.05       83.85
      564.41      374.22       77.59
      572.11      346.72       28.99
      574.29      351.88       33.04
      579.18      358.65       35.45
      576.04      363.80       48.47
      582.82      369.13       45.47
      587.08      378.67       52.22
      591.64      386.34       56.21
      592.69      370.76       28.90
      596.39      378.48       34.44
      599.68      388.31       44.16
      609.99      395.28       31.14
