# Supplementary material for: Molecular architecture of glideosome and nuclear F-actin in Plasmodium falciparum
Source: EMBO Rep. 2025 Mar 24;26(8):1984–96. doi: 10.1038/s44319-025-00415-7 (PMC12019134; doi:10.1038/s44319-025-00415-7)
Supplement: Supplementary file 13 — Figure EV2 Source Data [file 44319_2025_415_MOESM13_ESM.zip]

Archive with 22 entries (18 files):
- figure EV2/
- __MACOSX/._figure EV2
- figure EV2/EV2b/
- __MACOSX/figure EV2/._EV2b
- figure EV2/EV2c/
- __MACOSX/figure EV2/._EV2c
- figure EV2/EV2a/
- __MACOSX/figure EV2/._EV2a
- figure EV2/EV2b/s2b.csv
- __MACOSX/figure EV2/EV2b/._s2b.csv
- figure EV2/EV2c/helix_027.mod.txt
- __MACOSX/figure EV2/EV2c/._helix_027.mod.txt
- figure EV2/EV2c/helix_027.csv
- __MACOSX/figure EV2/EV2c/._helix_027.csv
- figure EV2/EV2c/helix_055.mod.txt
- __MACOSX/figure EV2/EV2c/._helix_055.mod.txt
- figure EV2/EV2c/readme.txt
- __MACOSX/figure EV2/EV2c/._readme.txt
- figure EV2/EV2c/helix_055.csv
- __MACOSX/figure EV2/EV2c/._helix_055.csv
- figure EV2/EV2a/readme.txt
- __MACOSX/figure EV2/EV2a/._readme.txt
