# Supplementary material for: Molecular architecture of glideosome and nuclear F-actin in Plasmodium falciparum
Source: EMBO Rep. 2025 Mar 24;26(8):1984–96. doi: 10.1038/s44319-025-00415-7 (PMC12019134; doi:10.1038/s44319-025-00415-7)
Supplement: Supplementary file 13 — Figure EV2 Source Data [file 44319_2025_415_MOESM13_ESM.zip › figure EV2/EV2b/s2b.csv]

length (nm)	nuclear (0) cytosolic (1) pellicular (2)
231.9574053364815	1
197.3099557868209	1
217.50220447714995	1
223.54380242437344	1
188.88922643618199	1
366.1384314423618	1
122.65848946275256	1
100.96118713765541	1
160.8941450294679	1
70.20933784999652	1
74.78844783493325	1
66.69856166576062	1
108.51165387505051	1
187.70857882460695	1
184.11993659741884	1
211.00378692500766	1
539.9599750804628	1
121.78323743805088	1
324.2404808663314	1
488.3327889817503	1
75.59331734192449	1
292.5743885086581	1
65.70507809694394	1
163.26863031601823	1
535.5525571888095	1
115.81231791633512	1
148.64691529762055	1
675.7003745637082	1
262.0202740242257	1
506.1479701741941	1
97.17776777818335	1
232.83176375489188	1
171.54920900652735	1
542.1232861268652	1
330.5668808196171	1
225.61811497966218	1
266.73832978829637	1
264.9669997522649	1
213.63381994547208	1
555.1995682145006	1
113.04794387532452	1
90.66263732136382	1
59.96635755543686	1
194.66001054041632	1
81.79275362730293	1
126.51312486785001	1
61.61406037757194	1
86.86247216913127	1
336.9610866081118	1
86.78729413813912	1
149.17160816750075	1
490.4110575	1
141.81860062110684	1
264.74242121152594	1
325.7066961537459	1
406.5822909667331	1
192.70763787656628	1
127.18467946108453	1
168.76529485682445	1
217.13548066243933	1
90.81963767485138	1
139.6023536662051	1
122.55336418847672	1
154.43248554770815	1
308.14713052453567	1
107.2428898751409	1
73.69115968	1
176.17629729587557	1
98.57578029789507	1
141.91757374108533	1
175.07348128046107	1
439.19903905815903	1
343.9601197	1
153.79709658927388	1
166.41418279372124	1
188.2743960845745	1
111.32674195665336	1
196.08256928115824	1
147.89083389843682	1
92.43833951105007	1
83.11154592461241	1
114.20890643651431	1
223.03412621211424	1
309.71384365898746	1
198.02514924766024	1
219.13012329485727	1
49.40777335805135	1
255.3204091991312	1
267.6149967707403	1
115.56129632118206	1
108.18422343203362	1
300.5640505197502	1
315.0907628693399	1
57.806664886004825	1
99.69271401274887	1
142.4316929502535	1
332.2616282	1
259.16979745864063	1
165.35855481928795	1
170.71716742207622	1
58.96668572094287	1
78.83149236	1
192.15173597416967	1
220.4003241659794	1
64.11585787386909	1
99.54697308746142	1
169.06782217653878	1
137.80462397862706	1
102.75597706937889	1
477.43005576449457	1
139.02642236992466	1
311.17724966457934	1
228.47912011862027	2
843.0237773820529	2
838.0074126530177	2
420.3717474735577	2
269.19093185899555	2
82.79702646	2
58.46924770480429	2
167.37858890592975	2
52.77203830200372	2
106.8921479499927	2
130.53727459786447	2
122.42440092404196	2
66.44734249077133	2
202.3993681395571	2
105.8266565635278	2
196.72803703035981	2
310.65837135709717	2
103.05175170532287	2
52.11607479179307	2
390.8508740270994	2
153.68040800849937	2
180.55613683912193	2
108.85514495433739	2
165.6225558266423	2
164.37754670197793	2
438.00993919315044	2
66.70001106	2
332.2616282	2
132.8501616022948	2
246.1111720325416	2
98.04936276915133	2
80.98428018036388	2
156.1424701247906	3
151.64947601361035	3
191.69258906981952	3
174.02033599808266	3
97.23592437440692	3
184.36441235600395	3
100.55335620982574	3
107.32741317266643	3
342.5812465663662	3
88.37204243802059	3
65.77739448594757	3
107.73964427194726	3
276.57077232058646	3
91.27392932865473	3
79.05479071	3
112.4577610201252	3
175.33460583724718	3
77.39690199	3
86.66663133735773	3
73.25446355836169	3
97.15515459418728	3
267.0605526889255	3
235.61237691378767	3
179.4908160890818	3
148.8255537998974	3
390.3211362144102	3
151.7072740839383	3
174.47334701201805	3
85.16348845209032	3
195.99026606435083	3
125.6174579554603	3
395.75716072206916	3
94.81650765101277	3
116.34821102014443	3
336.4983071933079	3
244.38892510718074	3
100.31848882776646	3
78.40104765541783	3
54.318117578935045	3
255.85742796310555	3
167.10173048570002	3
223.8180840837073	3
149.2339986523603	3
71.19490374	3
99.36901258789531	3
80.69783769290115	3
72.02397057372625	3
64.35059662048695	3
98.41504845548552	3
73.90746642552766	3
81.91004629341498	3
74.09220422290022	3
74.65824097434373	3
122.37867426227152	3
121.39760799531808	3
115.16122104485689	3
134.8302484332337	3
71.47819979025321	3
86.0344925	3
95.10205705983999	3
191.83578978593408	3
125.07368031221094	3
105.53696486015518	3
96.15927881951697	3
99.80036197228387	3
156.19577822531568	3
262.6692313758201	3
93.89722220016144	3
232.53821601315823	3
241.64647837764062	3
291.93749013558505	3
159.7547978073109	3
65.58057446609627	3
82.91913046517124	3
150.65276166713318	3
120.09869623043544	3
78.83679187329328	3
62.78913709106746	3
73.64039635651908	3
73.00019204034001	3
