# Supplementary material for: Molecular architecture of glideosome and nuclear F-actin in Plasmodium falciparum
Source: EMBO Rep. 2025 Mar 24;26(8):1984–96. doi: 10.1038/s44319-025-00415-7 (PMC12019134; doi:10.1038/s44319-025-00415-7)
Supplement: Supplementary file 13 — Figure EV2 Source Data [file 44319_2025_415_MOESM13_ESM.zip › figure EV2/EV2c/helix_027.mod.txt]

      936.84     1436.70       46.97
      936.84     1436.70       46.97
      938.01     1432.35       47.67
      938.01     1432.35       47.67
      939.19     1428.02       48.39
      939.19     1428.02       48.39
      940.38     1423.68       49.12
      940.38     1423.68       49.12
      941.58     1419.35       49.86
      941.58     1419.35       49.86
      942.78     1415.03       50.62
      942.78     1415.03       50.62
      943.97     1410.70       51.38
      943.97     1410.70       51.38
      945.16     1406.38       52.16
      945.16     1406.38       52.16
      946.35     1402.06       52.96
      946.35     1402.06       52.96
      947.53     1397.73       53.76
      947.53     1397.73       53.76
      948.69     1393.41       54.57
      948.69     1393.41       54.57
      949.83     1389.08       55.40
      949.83     1389.08       55.40
      950.96     1384.75       56.23
      950.96     1384.75       56.23
      952.07     1380.42       57.08
      952.07     1380.42       57.08
      953.15     1376.08       57.93
      953.15     1376.08       57.93
      954.21     1371.73       58.80
      954.21     1371.73       58.80
      955.23     1367.38       59.67
      955.23     1367.38       59.67
      956.22     1363.03       60.55
      956.22     1363.03       60.55
      957.17     1358.67       61.43
      957.17     1358.67       61.43
      958.09     1354.30       62.32
      958.09     1354.30       62.32
      958.98     1349.92       63.21
      958.98     1349.92       63.21
      959.83     1345.54       64.10
      959.83     1345.54       64.10
      960.64     1341.15       64.99
      960.64     1341.15       64.99
      961.41     1336.75       65.88
      961.41     1336.75       65.88
      962.15     1332.35       66.76
      962.15     1332.35       66.76
      962.84     1327.94       67.64
      962.84     1327.94       67.64
      963.50     1323.52       68.50
      963.50     1323.52       68.50
      964.11     1319.09       69.36
      964.11     1319.09       69.36
      964.69     1314.65       70.20
      964.69     1314.65       70.20
      965.22     1310.21       71.03
      965.22     1310.21       71.03
      965.70     1305.75       71.84
      965.70     1305.75       71.84
      966.15     1301.29       72.64
      966.15     1301.29       72.64
      966.54     1296.83       73.41
      966.54     1296.83       73.41
      966.90     1292.35       74.17
      966.90     1292.35       74.17
      967.22     1287.87       74.90
      967.22     1287.87       74.90
      967.51     1283.38       75.60
      967.51     1283.38       75.60
      967.77     1278.89       76.28
      967.77     1278.89       76.28
      968.00     1274.39       76.94
      968.00     1274.39       76.94
      968.21     1269.88       77.56
      968.21     1269.88       77.56
      968.41     1265.38       78.16
      968.41     1265.38       78.16
      968.59     1260.86       78.73
      968.59     1260.86       78.73
      968.77     1256.35       79.26
      968.77     1256.35       79.26
      968.95     1251.82       79.76
      968.95     1251.82       79.76
      969.12     1247.30       80.23
      969.12     1247.30       80.23
      969.30     1242.77       80.66
      969.30     1242.77       80.66
      969.49     1238.24       81.06
      969.49     1238.24       81.06
      969.69     1233.71       81.41
      969.69     1233.71       81.41
      969.91     1229.17       81.73
      969.91     1229.17       81.73
      970.16     1224.63       82.01
      970.16     1224.63       82.01
      970.42     1220.10       82.24
      970.42     1220.10       82.24
      970.70     1215.56       82.44
      970.70     1215.56       82.44
      971.01     1211.02       82.60
      971.01     1211.02       82.60
      971.33     1206.48       82.71
      971.33     1206.48       82.71
      971.66     1201.94       82.80
      971.66     1201.94       82.80
      972.01     1197.40       82.84
      972.01     1197.40       82.84
      972.37     1192.86       82.85
      972.37     1192.86       82.85
      972.73     1188.33       82.82
      972.73     1188.33       82.82
      973.11     1183.79       82.76
      973.11     1183.79       82.76
      973.49     1179.25       82.67
      973.49     1179.25       82.67
      973.87     1174.72       82.54
      973.87     1174.72       82.54
      974.25     1170.19       82.38
      974.25     1170.19       82.38
      974.64     1165.66       82.19
      974.64     1165.66       82.19
      975.02     1161.12       81.96
      975.02     1161.12       81.96
      975.40     1156.60       81.71
      975.40     1156.60       81.71
      975.77     1152.07       81.43
      975.77     1152.07       81.43
      976.14     1147.54       81.12
      976.14     1147.54       81.12
      976.49     1143.01       80.78
      976.49     1143.01       80.78
      976.84     1138.49       80.41
      976.84     1138.49       80.41
      977.17     1133.97       80.02
      977.17     1133.97       80.02
      977.49     1129.45       79.60
      977.49     1129.45       79.60
      977.80     1124.93       79.15
      977.80     1124.93       79.15
      978.10     1120.41       78.68
      978.10     1120.41       78.68
      978.39     1115.89       78.19
      978.39     1115.89       78.19
      978.66     1111.38       77.67
      978.66     1111.38       77.67
      978.93     1106.87       77.12
      978.93     1106.87       77.12
      979.18     1102.36       76.56
      979.18     1102.36       76.56
      979.43     1097.85       75.97
      979.43     1097.85       75.97
      979.66     1093.35       75.36
      979.66     1093.35       75.36
      979.88     1088.84       74.72
      979.88     1088.84       74.72
      980.09     1084.34       74.07
      980.09     1084.34       74.07
      980.29     1079.85       73.39
      980.29     1079.85       73.39
      980.48     1075.35       72.70
      980.48     1075.35       72.70
      980.66     1070.86       71.98
      980.66     1070.86       71.98
      980.83     1066.37       71.25
      980.83     1066.37       71.25
      980.99     1061.88       70.50
      980.99     1061.88       70.50
      981.14     1057.40       69.73
      981.14     1057.40       69.73
      981.27     1052.92       68.95
      981.27     1052.92       68.95
      981.40     1048.44       68.14
      981.40     1048.44       68.14
      981.52     1043.96       67.32
      981.52     1043.96       67.32
      981.63     1039.49       66.49
      981.63     1039.49       66.49
      981.72     1035.02       65.64
      981.72     1035.02       65.64
      981.81     1030.55       64.78
      981.81     1030.55       64.78
      981.89     1026.08       63.90
      981.89     1026.08       63.90
      981.96     1021.62       63.01
      981.96     1021.62       63.01
      982.02     1017.16       62.11
      982.02     1017.16       62.11
      982.07     1012.70       61.19
      982.07     1012.70       61.19
      982.11     1008.24       60.26
      982.11     1008.24       60.26
      982.14     1003.79       59.33
      982.14     1003.79       59.33
      982.16      999.34       58.38
      982.16      999.34       58.38
      982.18      994.89       57.42
      982.18      994.89       57.42
      982.18      990.44       56.45
      982.18      990.44       56.45
      982.18      985.99       55.47
      982.18      985.99       55.47
      982.17      981.55       54.49
      982.17      981.55       54.49
      982.14      977.10       53.50
      982.14      977.10       53.50
      982.11      972.66       52.50
      982.11      972.66       52.50
      982.07      968.22       51.49
      982.07      968.22       51.49
      982.03      963.79       50.47
      982.03      963.79       50.47
      981.97      959.35       49.46
      981.97      959.35       49.46
      981.91      954.92       48.43
      981.91      954.92       48.43
      981.84      950.48       47.40
      981.84      950.48       47.40
      981.76      946.05       46.37
      981.76      946.05       46.37
      981.67      941.62       45.33
      981.67      941.62       45.33
      981.57      937.19       44.29
      981.57      937.19       44.29
      981.47      932.76       43.25
      981.47      932.76       43.25
      981.36      928.33       42.21
      981.36      928.33       42.21
      981.24      923.90       41.16
      981.24      923.90       41.16
      981.11      919.47       40.12
      981.11      919.47       40.12
      980.98      915.04       39.07
      980.98      915.04       39.07
      980.83      910.61       38.02
      980.83      910.61       38.02
      980.69      906.19       36.98
      980.69      906.19       36.98
      980.53      901.76       35.93
      980.53      901.76       35.93
      980.37      897.33       34.89
      980.37      897.33       34.89
      980.20      892.90       33.85
      980.20      892.90       33.85
      980.02      888.47       32.81
      980.02      888.47       32.81
      979.83      884.04       31.78
      979.83      884.04       31.78
      979.64      879.61       30.75
      979.64      879.61       30.75
      979.45      875.18       29.72
      979.45      875.18       29.72
      979.24      870.75       28.70
      979.24      870.75       28.70
      979.03      866.32       27.68
      979.03      866.32       27.68
      978.81      861.89       26.67
      978.81      861.89       26.67
      978.59      857.45       25.67
      978.59      857.45       25.67
      978.36      853.02       24.67
      978.36      853.02       24.67
      978.12      848.58       23.68
      978.12      848.58       23.68
      977.88      844.14       22.70
      977.88      844.14       22.70
      977.63      839.70       21.73
      977.63      839.70       21.73
      977.38      835.26       20.77
      977.38      835.26       20.77
      977.12      830.82       19.81
      977.12      830.82       19.81
      976.85      826.37       18.87
      976.85      826.37       18.87
      976.58      821.92       17.94
      976.58      821.92       17.94
