# Supplementary material for: Molecular architecture of glideosome and nuclear F-actin in Plasmodium falciparum
Source: EMBO Rep. 2025 Mar 24;26(8):1984–96. doi: 10.1038/s44319-025-00415-7 (PMC12019134; doi:10.1038/s44319-025-00415-7)
Supplement: Supplementary file 13 — Figure EV2 Source Data [file 44319_2025_415_MOESM13_ESM.zip › figure EV2/EV2c/helix_027.csv]

CCC	reserved	reserved	pIndex	wedgeWT	NA	NA	NA	NA	NA	xOffset	yOffset	zOffset	NA	NA	reserved	phi	psi	theta	reserved
1.0000	0	0	1	1	0	0	0	0	0	0.0000	0.0000	0.0000	0	0	0	102.1757	-83.6598	45.6439	0
1.0000	0	0	2	1	0	0	0	0	0	0.0000	0.0000	0.0000	0	0	0	102.1757	-83.6598	45.6439	0
1.0000	0	0	3	1	0	0	0	0	0	0.0000	0.0000	0.0000	0	0	0	-101.1630	98.2711	127.3542	0
1.0000	0	0	4	1	0	0	0	0	0	0.0000	0.0000	0.0000	0	0	0	101.1630	-81.7289	52.6458	0
1.0000	0	0	5	1	0	0	0	0	0	0.0000	0.0000	0.0000	0	0	0	-99.1786	103.6226	100.1320	0
1.0000	0	0	6	1	0	0	0	0	0	0.0000	0.0000	0.0000	0	0	0	99.1786	-76.3774	79.8680	0
1.0000	0	0	7	1	0	0	0	0	0	0.0000	0.0000	0.0000	0	0	0	-99.6519	108.2356	72.8682	0
1.0000	0	0	8	1	0	0	0	0	0	0.0000	0.0000	0.0000	0	0	0	99.6519	-71.7644	107.1318	0
1.0000	0	0	9	1	0	0	0	0	0	0.0000	0.0000	0.0000	0	0	0	-103.1518	114.6941	45.7659	0
1.0000	0	0	10	1	0	0	0	0	0	0.0000	0.0000	0.0000	0	0	0	103.1518	-65.3059	134.2341	0
1.0000	0	0	11	1	0	0	0	0	0	0.0000	0.0000	0.0000	0	0	0	-119.4195	133.4287	19.7510	0
1.0000	0	0	12	1	0	0	0	0	0	0.0000	0.0000	0.0000	0	0	0	119.4195	-46.5713	160.2490	0
1.0000	0	0	13	1	0	0	0	0	0	0.0000	0.0000	0.0000	0	0	0	133.8147	-117.4742	14.1082	0
1.0000	0	0	14	1	0	0	0	0	0	0.0000	0.0000	0.0000	0	0	0	-133.8147	62.5258	165.8918	0
1.0000	0	0	15	1	0	0	0	0	0	0.0000	0.0000	0.0000	0	0	0	105.7917	-86.9712	39.0082	0
1.0000	0	0	16	1	0	0	0	0	0	0.0000	0.0000	0.0000	0	0	0	-105.7917	93.0288	140.9918	0
1.0000	0	0	17	1	0	0	0	0	0	0.0000	0.0000	0.0000	0	0	0	100.9863	-79.1833	65.9996	0
1.0000	0	0	18	1	0	0	0	0	0	0.0000	0.0000	0.0000	0	0	0	-100.9863	100.8167	114.0004	0
1.0000	0	0	19	1	0	0	0	0	0	0.0000	0.0000	0.0000	0	0	0	100.1801	-74.2100	93.2196	0
1.0000	0	0	20	1	0	0	0	0	0	0.0000	0.0000	0.0000	0	0	0	-100.1801	105.7900	86.7804	0
1.0000	0	0	21	1	0	0	0	0	0	0.0000	0.0000	0.0000	0	0	0	101.9682	-68.8251	120.4033	0
1.0000	0	0	22	1	0	0	0	0	0	0.0000	0.0000	0.0000	0	0	0	-101.9682	111.1749	59.5967	0
1.0000	0	0	23	1	0	0	0	0	0	0.0000	0.0000	0.0000	0	0	0	109.5111	-58.5870	147.1304	0
1.0000	0	0	24	1	0	0	0	0	0	0.0000	0.0000	0.0000	0	0	0	-109.5111	121.4130	32.8696	0
1.0000	0	0	25	1	0	0	0	0	0	0.0000	0.0000	0.0000	0	0	0	161.1805	-4.5464	168.8297	0
1.0000	0	0	26	1	0	0	0	0	0	0.0000	0.0000	0.0000	0	0	0	-161.1805	175.4536	11.1703	0
1.0000	0	0	27	1	0	0	0	0	0	0.0000	0.0000	0.0000	0	0	0	-114.8461	81.7580	153.7876	0
1.0000	0	0	28	1	0	0	0	0	0	0.0000	0.0000	0.0000	0	0	0	114.8461	-98.2420	26.2124	0
1.0000	0	0	29	1	0	0	0	0	0	0.0000	0.0000	0.0000	0	0	0	-103.6617	95.5968	127.4050	0
1.0000	0	0	30	1	0	0	0	0	0	0.0000	0.0000	0.0000	0	0	0	103.6617	-84.4032	52.5950	0
1.0000	0	0	31	1	0	0	0	0	0	0.0000	0.0000	0.0000	0	0	0	-101.1022	101.6486	100.2784	0
1.0000	0	0	32	1	0	0	0	0	0	0.0000	0.0000	0.0000	0	0	0	101.1022	-78.3514	79.7216	0
1.0000	0	0	33	1	0	0	0	0	0	0.0000	0.0000	0.0000	0	0	0	-101.5473	106.6256	73.0483	0
1.0000	0	0	34	1	0	0	0	0	0	0.0000	0.0000	0.0000	0	0	0	101.5473	-73.3744	106.9517	0
1.0000	0	0	35	1	0	0	0	0	0	0.0000	0.0000	0.0000	0	0	0	-105.5554	113.7430	46.0381	0
1.0000	0	0	36	1	0	0	0	0	0	0.0000	0.0000	0.0000	0	0	0	105.5554	-66.2570	133.9619	0
1.0000	0	0	37	1	0	0	0	0	0	0.0000	0.0000	0.0000	0	0	0	-123.8037	134.4663	20.4431	0
1.0000	0	0	38	1	0	0	0	0	0	0.0000	0.0000	0.0000	0	0	0	123.8037	-45.5337	159.5569	0
1.0000	0	0	39	1	0	0	0	0	0	0.0000	0.0000	0.0000	0	0	0	137.3600	-124.4264	15.3909	0
1.0000	0	0	40	1	0	0	0	0	0	0.0000	0.0000	0.0000	0	0	0	-137.3600	55.5736	164.6091	0
1.0000	0	0	41	1	0	0	0	0	0	0.0000	0.0000	0.0000	0	0	0	107.8360	-92.4535	39.7138	0
1.0000	0	0	42	1	0	0	0	0	0	0.0000	0.0000	0.0000	0	0	0	-107.8360	87.5465	140.2862	0
1.0000	0	0	43	1	0	0	0	0	0	0.0000	0.0000	0.0000	0	0	0	102.3191	-84.0013	66.6073	0
1.0000	0	0	44	1	0	0	0	0	0	0.0000	0.0000	0.0000	0	0	0	-102.3191	95.9987	113.3927	0
1.0000	0	0	45	1	0	0	0	0	0	0.0000	0.0000	0.0000	0	0	0	101.3000	-78.7652	93.8309	0
1.0000	0	0	46	1	0	0	0	0	0	0.0000	0.0000	0.0000	0	0	0	-101.3000	101.2348	86.1691	0
1.0000	0	0	47	1	0	0	0	0	0	0.0000	0.0000	0.0000	0	0	0	103.1439	-73.1364	121.0275	0
1.0000	0	0	48	1	0	0	0	0	0	0.0000	0.0000	0.0000	0	0	0	-103.1439	106.8636	58.9725	0
1.0000	0	0	49	1	0	0	0	0	0	0.0000	0.0000	0.0000	0	0	0	111.2584	-62.3404	147.7130	0
1.0000	0	0	50	1	0	0	0	0	0	0.0000	0.0000	0.0000	0	0	0	-111.2584	117.6596	32.2870	0
1.0000	0	0	51	1	0	0	0	0	0	0.0000	0.0000	0.0000	0	0	0	166.5233	-4.7767	168.5998	0
1.0000	0	0	52	1	0	0	0	0	0	0.0000	0.0000	0.0000	0	0	0	-166.5233	175.2233	11.4002	0
1.0000	0	0	53	1	0	0	0	0	0	0.0000	0.0000	0.0000	0	0	0	-114.5517	76.3460	152.7337	0
1.0000	0	0	54	1	0	0	0	0	0	0.0000	0.0000	0.0000	0	0	0	114.5517	-103.6540	27.2663	0
1.0000	0	0	55	1	0	0	0	0	0	0.0000	0.0000	0.0000	0	0	0	-103.4818	89.8053	126.2940	0
1.0000	0	0	56	1	0	0	0	0	0	0.0000	0.0000	0.0000	0	0	0	103.4818	-90.1947	53.7060	0
1.0000	0	0	57	1	0	0	0	0	0	0.0000	0.0000	0.0000	0	0	0	-100.8165	95.6365	99.0912	0
1.0000	0	0	58	1	0	0	0	0	0	0.0000	0.0000	0.0000	0	0	0	100.8165	-84.3635	80.9088	0
1.0000	0	0	59	1	0	0	0	0	0	0.0000	0.0000	0.0000	0	0	0	-101.0554	100.3026	71.7556	0
1.0000	0	0	60	1	0	0	0	0	0	0.0000	0.0000	0.0000	0	0	0	101.0554	-79.6974	108.2444	0
1.0000	0	0	61	1	0	0	0	0	0	0.0000	0.0000	0.0000	0	0	0	-104.7332	106.8398	44.5736	0
1.0000	0	0	62	1	0	0	0	0	0	0.0000	0.0000	0.0000	0	0	0	104.7332	-73.1602	135.4264	0
1.0000	0	0	63	1	0	0	0	0	0	0.0000	0.0000	0.0000	0	0	0	-123.0864	127.3739	18.6666	0
1.0000	0	0	64	1	0	0	0	0	0	0.0000	0.0000	0.0000	0	0	0	123.0864	-52.6261	161.3334	0
1.0000	0	0	65	1	0	0	0	0	0	0.0000	0.0000	0.0000	0	0	0	129.6669	-123.5498	15.4562	0
1.0000	0	0	66	1	0	0	0	0	0	0.0000	0.0000	0.0000	0	0	0	-129.6669	56.4502	164.5438	0
1.0000	0	0	67	1	0	0	0	0	0	0.0000	0.0000	0.0000	0	0	0	104.6826	-96.6658	40.7587	0
1.0000	0	0	68	1	0	0	0	0	0	0.0000	0.0000	0.0000	0	0	0	-104.6826	83.3342	139.2413	0
1.0000	0	0	69	1	0	0	0	0	0	0.0000	0.0000	0.0000	0	0	0	99.9880	-89.6891	67.9172	0
1.0000	0	0	70	1	0	0	0	0	0	0.0000	0.0000	0.0000	0	0	0	-99.9880	90.3109	112.0828	0
1.0000	0	0	71	1	0	0	0	0	0	0.0000	0.0000	0.0000	0	0	0	98.9548	-85.5230	95.3330	0
1.0000	0	0	72	1	0	0	0	0	0	0.0000	0.0000	0.0000	0	0	0	-98.9548	94.4770	84.6670	0
1.0000	0	0	73	1	0	0	0	0	0	0.0000	0.0000	0.0000	0	0	0	100.2497	-81.1257	122.7448	0
1.0000	0	0	74	1	0	0	0	0	0	0.0000	0.0000	0.0000	0	0	0	-100.2497	98.8743	57.2552	0
1.0000	0	0	75	1	0	0	0	0	0	0.0000	0.0000	0.0000	0	0	0	106.6531	-72.5220	149.8677	0
1.0000	0	0	76	1	0	0	0	0	0	0.0000	0.0000	0.0000	0	0	0	-106.6531	107.4780	30.1323	0
1.0000	0	0	77	1	0	0	0	0	0	0.0000	0.0000	0.0000	0	0	0	170.5189	-6.8716	171.9917	0
1.0000	0	0	78	1	0	0	0	0	0	0.0000	0.0000	0.0000	0	0	0	-170.5189	173.1284	8.0083	0
1.0000	0	0	79	1	0	0	0	0	0	0.0000	0.0000	0.0000	0	0	0	-106.5820	77.6961	152.6079	0
1.0000	0	0	80	1	0	0	0	0	0	0.0000	0.0000	0.0000	0	0	0	106.5820	-102.3039	27.3921	0
1.0000	0	0	81	1	0	0	0	0	0	0.0000	0.0000	0.0000	0	0	0	-98.7948	87.2084	125.5414	0
1.0000	0	0	82	1	0	0	0	0	0	0.0000	0.0000	0.0000	0	0	0	98.7948	-92.7916	54.4586	0
1.0000	0	0	83	1	0	0	0	0	0	0.0000	0.0000	0.0000	0	0	0	-96.8067	91.2884	98.0830	0
1.0000	0	0	84	1	0	0	0	0	0	0.0000	0.0000	0.0000	0	0	0	96.8067	-88.7116	81.9170	0
1.0000	0	0	85	1	0	0	0	0	0	0.0000	0.0000	0.0000	0	0	0	-96.7265	94.4552	70.5505	0
1.0000	0	0	86	1	0	0	0	0	0	0.0000	0.0000	0.0000	0	0	0	96.7265	-85.5448	109.4495	0
1.0000	0	0	87	1	0	0	0	0	0	0.0000	0.0000	0.0000	0	0	0	-98.6287	98.5437	43.0430	0
1.0000	0	0	88	1	0	0	0	0	0	0.0000	0.0000	0.0000	0	0	0	98.6287	-81.4563	136.9570	0
1.0000	0	0	89	1	0	0	0	0	0	0.0000	0.0000	0.0000	0	0	0	-110.1803	111.7409	15.9493	0
1.0000	0	0	90	1	0	0	0	0	0	0.0000	0.0000	0.0000	0	0	0	110.1803	-68.2591	164.0507	0
1.0000	0	0	91	1	0	0	0	0	0	0.0000	0.0000	0.0000	0	0	0	111.6838	-108.7415	13.6136	0
1.0000	0	0	92	1	0	0	0	0	0	0.0000	0.0000	0.0000	0	0	0	-111.6838	71.2585	166.3864	0
1.0000	0	0	93	1	0	0	0	0	0	0.0000	0.0000	0.0000	0	0	0	96.8869	-92.6732	40.5804	0
1.0000	0	0	94	1	0	0	0	0	0	0.0000	0.0000	0.0000	0	0	0	-96.8869	87.3268	139.4196	0
1.0000	0	0	95	1	0	0	0	0	0	0.0000	0.0000	0.0000	0	0	0	94.3123	-88.8294	68.1365	0
1.0000	0	0	96	1	0	0	0	0	0	0.0000	0.0000	0.0000	0	0	0	-94.3123	91.1706	111.8635	0
1.0000	0	0	97	1	0	0	0	0	0	0.0000	0.0000	0.0000	0	0	0	93.5035	-86.5980	95.7618	0
1.0000	0	0	98	1	0	0	0	0	0	0.0000	0.0000	0.0000	0	0	0	-93.5035	93.4020	84.2382	0
1.0000	0	0	99	1	0	0	0	0	0	0.0000	0.0000	0.0000	0	0	0	93.5468	-84.7089	123.4249	0
1.0000	0	0	100	1	0	0	0	0	0	0.0000	0.0000	0.0000	0	0	0	-93.5468	95.2911	56.5751	0
1.0000	0	0	101	1	0	0	0	0	0	0.0000	0.0000	0.0000	0	0	0	95.1418	-81.9174	151.0901	0
1.0000	0	0	102	1	0	0	0	0	0	0.0000	0.0000	0.0000	0	0	0	-95.1418	98.0826	28.9099	0
1.0000	0	0	103	1	0	0	0	0	0	0.0000	0.0000	0.0000	0	0	0	150.7388	-25.4563	177.7486	0
1.0000	0	0	104	1	0	0	0	0	0	0.0000	0.0000	0.0000	0	0	0	-150.7388	154.5437	2.2514	0
1.0000	0	0	105	1	0	0	0	0	0	0.0000	0.0000	0.0000	0	0	0	-93.3245	91.0555	153.3443	0
1.0000	0	0	106	1	0	0	0	0	0	0.0000	0.0000	0.0000	0	0	0	93.3245	-88.9445	26.6557	0
1.0000	0	0	107	1	0	0	0	0	0	0.0000	0.0000	0.0000	0	0	0	-91.2768	93.4610	125.6531	0
1.0000	0	0	108	1	0	0	0	0	0	0.0000	0.0000	0.0000	0	0	0	91.2768	-86.5390	54.3469	0
1.0000	0	0	109	1	0	0	0	0	0	0.0000	0.0000	0.0000	0	0	0	-90.5449	94.3032	97.9350	0
1.0000	0	0	110	1	0	0	0	0	0	0.0000	0.0000	0.0000	0	0	0	90.5449	-85.6968	82.0650	0
1.0000	0	0	111	1	0	0	0	0	0	0.0000	0.0000	0.0000	0	0	0	-90.1187	94.5480	70.2133	0
1.0000	0	0	112	1	0	0	0	0	0	0.0000	0.0000	0.0000	0	0	0	90.1187	-85.4520	109.7867	0
1.0000	0	0	113	1	0	0	0	0	0	0.0000	0.0000	0.0000	0	0	0	-89.5038	94.2577	42.4837	0
1.0000	0	0	114	1	0	0	0	0	0	0.0000	0.0000	0.0000	0	0	0	89.5038	-85.7423	137.5163	0
1.0000	0	0	115	1	0	0	0	0	0	0.0000	0.0000	0.0000	0	0	0	-86.9396	91.7570	14.7744	0
1.0000	0	0	116	1	0	0	0	0	0	0.0000	0.0000	0.0000	0	0	0	86.9396	-88.2430	165.2256	0
1.0000	0	0	117	1	0	0	0	0	0	0.0000	0.0000	0.0000	0	0	0	84.7523	-80.1059	13.0271	0
1.0000	0	0	118	1	0	0	0	0	0	0.0000	0.0000	0.0000	0	0	0	-84.7523	99.8941	166.9729	0
1.0000	0	0	119	1	0	0	0	0	0	0.0000	0.0000	0.0000	0	0	0	87.5155	-83.2885	40.7285	0
1.0000	0	0	120	1	0	0	0	0	0	0.0000	0.0000	0.0000	0	0	0	-87.5155	96.7115	139.2715	0
1.0000	0	0	121	1	0	0	0	0	0	0.0000	0.0000	0.0000	0	0	0	87.8316	-84.3546	68.4404	0
1.0000	0	0	122	1	0	0	0	0	0	0.0000	0.0000	0.0000	0	0	0	-87.8316	95.6454	111.5596	0
1.0000	0	0	123	1	0	0	0	0	0	0.0000	0.0000	0.0000	0	0	0	87.5855	-85.4115	96.1565	0
1.0000	0	0	124	1	0	0	0	0	0	0.0000	0.0000	0.0000	0	0	0	-87.5855	94.5885	83.8435	0
1.0000	0	0	125	1	0	0	0	0	0	0.0000	0.0000	0.0000	0	0	0	86.6099	-87.0685	123.8373	0
1.0000	0	0	126	1	0	0	0	0	0	0.0000	0.0000	0.0000	0	0	0	-86.6099	92.9315	56.1627	0
1.0000	0	0	127	1	0	0	0	0	0	0.0000	0.0000	0.0000	0	0	0	83.3481	-91.0739	151.4443	0
1.0000	0	0	128	1	0	0	0	0	0	0.0000	0.0000	0.0000	0	0	0	-83.3481	88.9261	28.5557	0
1.0000	0	0	129	1	0	0	0	0	0	0.0000	0.0000	0.0000	0	0	0	10.7650	-164.5112	176.3843	0
1.0000	0	0	130	1	0	0	0	0	0	0.0000	0.0000	0.0000	0	0	0	-10.7650	15.4888	3.6157	0
1.0000	0	0	131	1	0	0	0	0	0	0.0000	0.0000	0.0000	0	0	0	-81.4259	102.2369	152.6998	0
1.0000	0	0	132	1	0	0	0	0	0	0.0000	0.0000	0.0000	0	0	0	81.4259	-77.7631	27.3002	0
1.0000	0	0	133	1	0	0	0	0	0	0.0000	0.0000	0.0000	0	0	0	-84.7925	97.4971	125.1366	0
1.0000	0	0	134	1	0	0	0	0	0	0.0000	0.0000	0.0000	0	0	0	84.7925	-82.5029	54.8634	0
1.0000	0	0	135	1	0	0	0	0	0	0.0000	0.0000	0.0000	0	0	0	-85.3335	94.9589	97.5109	0
1.0000	0	0	136	1	0	0	0	0	0	0.0000	0.0000	0.0000	0	0	0	85.3335	-85.0411	82.4891	0
1.0000	0	0	137	1	0	0	0	0	0	0.0000	0.0000	0.0000	0	0	0	-84.7221	92.3909	69.9020	0
1.0000	0	0	138	1	0	0	0	0	0	0.0000	0.0000	0.0000	0	0	0	84.7221	-87.6091	110.0980	0
1.0000	0	0	139	1	0	0	0	0	0	0.0000	0.0000	0.0000	0	0	0	-82.1548	88.2601	42.3902	0
1.0000	0	0	140	1	0	0	0	0	0	0.0000	0.0000	0.0000	0	0	0	82.1548	-91.7399	137.6098	0
1.0000	0	0	141	1	0	0	0	0	0	0.0000	0.0000	0.0000	0	0	0	-68.4150	73.0478	15.4615	0
1.0000	0	0	142	1	0	0	0	0	0	0.0000	0.0000	0.0000	0	0	0	68.4150	-106.9522	164.5385	0
1.0000	0	0	143	1	0	0	0	0	0	0.0000	0.0000	0.0000	0	0	0	65.6631	-62.5679	14.5241	0
1.0000	0	0	144	1	0	0	0	0	0	0.0000	0.0000	0.0000	0	0	0	-65.6631	117.4321	165.4759	0
1.0000	0	0	145	1	0	0	0	0	0	0.0000	0.0000	0.0000	0	0	0	80.5169	-79.2111	41.3710	0
1.0000	0	0	146	1	0	0	0	0	0	0.0000	0.0000	0.0000	0	0	0	-80.5169	100.7889	138.6290	0
1.0000	0	0	147	1	0	0	0	0	0	0.0000	0.0000	0.0000	0	0	0	82.9569	-83.9428	68.8222	0
1.0000	0	0	148	1	0	0	0	0	0	0.0000	0.0000	0.0000	0	0	0	-82.9569	96.0572	111.1778	0
1.0000	0	0	149	1	0	0	0	0	0	0.0000	0.0000	0.0000	0	0	0	83.1070	-87.3936	96.3294	0
1.0000	0	0	150	1	0	0	0	0	0	0.0000	0.0000	0.0000	0	0	0	-83.1070	92.6064	83.6706	0
1.0000	0	0	151	1	0	0	0	0	0	0.0000	0.0000	0.0000	0	0	0	81.3747	-91.5946	123.7604	0
1.0000	0	0	152	1	0	0	0	0	0	0.0000	0.0000	0.0000	0	0	0	-81.3747	88.4054	56.2396	0
1.0000	0	0	153	1	0	0	0	0	0	0.0000	0.0000	0.0000	0	0	0	74.5657	-100.4696	150.8709	0
1.0000	0	0	154	1	0	0	0	0	0	0.0000	0.0000	0.0000	0	0	0	-74.5657	79.5304	29.1291	0
1.0000	0	0	155	1	0	0	0	0	0	0.0000	0.0000	0.0000	0	0	0	4.0775	-172.9268	172.2668	0
1.0000	0	0	156	1	0	0	0	0	0	0.0000	0.0000	0.0000	0	0	0	-4.0775	7.0732	7.7332	0
1.0000	0	0	157	1	0	0	0	0	0	0.0000	0.0000	0.0000	0	0	0	-72.8548	108.0222	151.7972	0
1.0000	0	0	158	1	0	0	0	0	0	0.0000	0.0000	0.0000	0	0	0	72.8548	-71.9778	28.2028	0
1.0000	0	0	159	1	0	0	0	0	0	0.0000	0.0000	0.0000	0	0	0	-79.9266	98.4680	124.7608	0
1.0000	0	0	160	1	0	0	0	0	0	0.0000	0.0000	0.0000	0	0	0	79.9266	-81.5320	55.2392	0
1.0000	0	0	161	1	0	0	0	0	0	0.0000	0.0000	0.0000	0	0	0	-81.4050	93.6671	97.4117	0
1.0000	0	0	162	1	0	0	0	0	0	0.0000	0.0000	0.0000	0	0	0	81.4050	-86.3329	82.5883	0
1.0000	0	0	163	1	0	0	0	0	0	0.0000	0.0000	0.0000	0	0	0	-80.6494	89.1970	70.0530	0
1.0000	0	0	164	1	0	0	0	0	0	0.0000	0.0000	0.0000	0	0	0	80.6494	-90.8030	109.9470	0
1.0000	0	0	165	1	0	0	0	0	0	0.0000	0.0000	0.0000	0	0	0	-76.6870	82.4532	42.9048	0
1.0000	0	0	166	1	0	0	0	0	0	0.0000	0.0000	0.0000	0	0	0	76.6870	-97.5468	137.0952	0
1.0000	0	0	167	1	0	0	0	0	0	0.0000	0.0000	0.0000	0	0	0	-56.8068	60.1335	17.1100	0
1.0000	0	0	168	1	0	0	0	0	0	0.0000	0.0000	0.0000	0	0	0	56.8068	-119.8665	162.8900	0
1.0000	0	0	169	1	0	0	0	0	0	0.0000	0.0000	0.0000	0	0	0	53.8328	-52.9178	16.2414	0
1.0000	0	0	170	1	0	0	0	0	0	0.0000	0.0000	0.0000	0	0	0	-53.8328	127.0822	163.7586	0
1.0000	0	0	171	1	0	0	0	0	0	0.0000	0.0000	0.0000	0	0	0	75.3499	-77.0849	41.8522	0
1.0000	0	0	172	1	0	0	0	0	0	0.0000	0.0000	0.0000	0	0	0	-75.3499	102.9151	138.1478	0
1.0000	0	0	173	1	0	0	0	0	0	0.0000	0.0000	0.0000	0	0	0	79.3273	-84.3673	68.9318	0
1.0000	0	0	174	1	0	0	0	0	0	0.0000	0.0000	0.0000	0	0	0	-79.3273	95.6327	111.0682	0
1.0000	0	0	175	1	0	0	0	0	0	0.0000	0.0000	0.0000	0	0	0	79.7861	-89.4753	96.1742	0
1.0000	0	0	176	1	0	0	0	0	0	0.0000	0.0000	0.0000	0	0	0	-79.7861	90.5247	83.8258	0
1.0000	0	0	177	1	0	0	0	0	0	0.0000	0.0000	0.0000	0	0	0	77.5772	-95.3897	123.3211	0
1.0000	0	0	178	1	0	0	0	0	0	0.0000	0.0000	0.0000	0	0	0	-77.5772	84.6103	56.6789	0
1.0000	0	0	179	1	0	0	0	0	0	0.0000	0.0000	0.0000	0	0	0	68.5783	-107.3660	149.8686	0
1.0000	0	0	180	1	0	0	0	0	0	0.0000	0.0000	0.0000	0	0	0	-68.5783	72.6340	30.1314	0
1.0000	0	0	181	1	0	0	0	0	0	0.0000	0.0000	0.0000	0	0	0	3.7176	-174.9575	169.2315	0
1.0000	0	0	182	1	0	0	0	0	0	0.0000	0.0000	0.0000	0	0	0	-3.7176	5.0425	10.7685	0
1.0000	0	0	183	1	0	0	0	0	0	0.0000	0.0000	0.0000	0	0	0	-66.9239	111.5783	151.0571	0
1.0000	0	0	184	1	0	0	0	0	0	0.0000	0.0000	0.0000	0	0	0	66.9239	-68.4217	28.9429	0
1.0000	0	0	185	1	0	0	0	0	0	0.0000	0.0000	0.0000	0	0	0	-76.4566	98.7961	124.6048	0
1.0000	0	0	186	1	0	0	0	0	0	0.0000	0.0000	0.0000	0	0	0	76.4566	-81.2039	55.3952	0
1.0000	0	0	187	1	0	0	0	0	0	0.0000	0.0000	0.0000	0	0	0	-78.6252	92.4031	97.5423	0
1.0000	0	0	188	1	0	0	0	0	0	0.0000	0.0000	0.0000	0	0	0	78.6252	-87.5969	82.4577	0
1.0000	0	0	189	1	0	0	0	0	0	0.0000	0.0000	0.0000	0	0	0	-77.8392	86.6341	70.4355	0
1.0000	0	0	190	1	0	0	0	0	0	0.0000	0.0000	0.0000	0	0	0	77.8392	-93.3659	109.5645	0
1.0000	0	0	191	1	0	0	0	0	0	0.0000	0.0000	0.0000	0	0	0	-73.0517	78.2027	43.6153	0
1.0000	0	0	192	1	0	0	0	0	0	0.0000	0.0000	0.0000	0	0	0	73.0517	-101.7973	136.3847	0
1.0000	0	0	193	1	0	0	0	0	0	0.0000	0.0000	0.0000	0	0	0	-50.6297	52.6769	18.7175	0
1.0000	0	0	194	1	0	0	0	0	0	0.0000	0.0000	0.0000	0	0	0	50.6297	-127.3231	161.2825	0
1.0000	0	0	195	1	0	0	0	0	0	0.0000	0.0000	0.0000	0	0	0	46.8558	-47.8124	17.5461	0
1.0000	0	0	196	1	0	0	0	0	0	0.0000	0.0000	0.0000	0	0	0	-46.8558	132.1876	162.4539	0
1.0000	0	0	197	1	0	0	0	0	0	0.0000	0.0000	0.0000	0	0	0	71.8953	-76.0733	42.1024	0
1.0000	0	0	198	1	0	0	0	0	0	0.0000	0.0000	0.0000	0	0	0	-71.8953	103.9267	137.8976	0
1.0000	0	0	199	1	0	0	0	0	0	0.0000	0.0000	0.0000	0	0	0	76.9505	-85.0425	68.8372	0
1.0000	0	0	200	1	0	0	0	0	0	0.0000	0.0000	0.0000	0	0	0	-76.9505	94.9575	111.1628	0
1.0000	0	0	201	1	0	0	0	0	0	0.0000	0.0000	0.0000	0	0	0	77.6543	-91.2244	95.8615	0
1.0000	0	0	202	1	0	0	0	0	0	0.0000	0.0000	0.0000	0	0	0	-77.6543	88.7756	84.1385	0
1.0000	0	0	203	1	0	0	0	0	0	0.0000	0.0000	0.0000	0	0	0	75.2152	-98.1848	122.7820	0
1.0000	0	0	204	1	0	0	0	0	0	0.0000	0.0000	0.0000	0	0	0	-75.2152	81.8152	57.2180	0
1.0000	0	0	205	1	0	0	0	0	0	0.0000	0.0000	0.0000	0	0	0	65.1930	-111.7715	148.9378	0
1.0000	0	0	206	1	0	0	0	0	0	0.0000	0.0000	0.0000	0	0	0	-65.1930	68.2285	31.0622	0
1.0000	0	0	207	1	0	0	0	0	0	0.0000	0.0000	0.0000	0	0	0	4.4528	-175.7184	167.3599	0
1.0000	0	0	208	1	0	0	0	0	0	0.0000	0.0000	0.0000	0	0	0	-4.4528	4.2816	12.6401	0
1.0000	0	0	209	1	0	0	0	0	0	0.0000	0.0000	0.0000	0	0	0	-63.3570	113.2353	150.6638	0
1.0000	0	0	210	1	0	0	0	0	0	0.0000	0.0000	0.0000	0	0	0	63.3570	-66.7647	29.3362	0
1.0000	0	0	211	1	0	0	0	0	0	0.0000	0.0000	0.0000	0	0	0	-74.3947	98.5168	124.6486	0
1.0000	0	0	212	1	0	0	0	0	0	0.0000	0.0000	0.0000	0	0	0	74.3947	-81.4832	55.3514	0
1.0000	0	0	213	1	0	0	0	0	0	0.0000	0.0000	0.0000	0	0	0	-77.0167	91.1819	97.7954	0
1.0000	0	0	214	1	0	0	0	0	0	0.0000	0.0000	0.0000	0	0	0	77.0167	-88.8181	82.2046	0
1.0000	0	0	215	1	0	0	0	0	0	0.0000	0.0000	0.0000	0	0	0	-76.2932	84.7084	70.8499	0
1.0000	0	0	216	1	0	0	0	0	0	0.0000	0.0000	0.0000	0	0	0	76.2932	-95.2916	109.1501	0
1.0000	0	0	217	1	0	0	0	0	0	0.0000	0.0000	0.0000	0	0	0	-71.1815	75.4500	44.2307	0
1.0000	0	0	218	1	0	0	0	0	0	0.0000	0.0000	0.0000	0	0	0	71.1815	-104.5500	135.7693	0
1.0000	0	0	219	1	0	0	0	0	0	0.0000	0.0000	0.0000	0	0	0	-48.1164	48.9146	19.7838	0
1.0000	0	0	220	1	0	0	0	0	0	0.0000	0.0000	0.0000	0	0	0	48.1164	-131.0854	160.2162	0
1.0000	0	0	221	1	0	0	0	0	0	0.0000	0.0000	0.0000	0	0	0	43.2802	-45.7798	18.1608	0
1.0000	0	0	222	1	0	0	0	0	0	0.0000	0.0000	0.0000	0	0	0	-43.2802	134.2202	161.8392	0
1.0000	0	0	223	1	0	0	0	0	0	0.0000	0.0000	0.0000	0	0	0	70.1410	-76.1334	42.0839	0
1.0000	0	0	224	1	0	0	0	0	0	0.0000	0.0000	0.0000	0	0	0	-70.1410	103.8666	137.9161	0
1.0000	0	0	225	1	0	0	0	0	0	0.0000	0.0000	0.0000	0	0	0	75.8076	-85.9700	68.6244	0
1.0000	0	0	226	1	0	0	0	0	0	0.0000	0.0000	0.0000	0	0	0	-75.8076	94.0300	111.3756	0
1.0000	0	0	227	1	0	0	0	0	0	0.0000	0.0000	0.0000	0	0	0	76.7042	-92.6510	95.5302	0
1.0000	0	0	228	1	0	0	0	0	0	0.0000	0.0000	0.0000	0	0	0	-76.7042	87.3490	84.4698	0
1.0000	0	0	229	1	0	0	0	0	0	0.0000	0.0000	0.0000	0	0	0	74.2503	-100.0222	122.3479	0
1.0000	0	0	230	1	0	0	0	0	0	0.0000	0.0000	0.0000	0	0	0	-74.2503	79.9778	57.6521	0
1.0000	0	0	231	1	0	0	0	0	0	0.0000	0.0000	0.0000	0	0	0	64.0359	-114.0584	148.3653	0
1.0000	0	0	232	1	0	0	0	0	0	0.0000	0.0000	0.0000	0	0	0	-64.0359	65.9416	31.6347	0
1.0000	0	0	233	1	0	0	0	0	0	0.0000	0.0000	0.0000	0	0	0	5.5432	-175.9452	166.6490	0
1.0000	0	0	234	1	0	0	0	0	0	0.0000	0.0000	0.0000	0	0	0	-5.5432	4.0548	13.3510	0
1.0000	0	0	235	1	0	0	0	0	0	0.0000	0.0000	0.0000	0	0	0	-61.9811	113.1604	150.6969	0
1.0000	0	0	236	1	0	0	0	0	0	0.0000	0.0000	0.0000	0	0	0	61.9811	-66.8396	29.3031	0
1.0000	0	0	237	1	0	0	0	0	0	0.0000	0.0000	0.0000	0	0	0	-73.7283	97.6414	124.8693	0
1.0000	0	0	238	1	0	0	0	0	0	0.0000	0.0000	0.0000	0	0	0	73.7283	-82.3586	55.1307	0
1.0000	0	0	239	1	0	0	0	0	0	0.0000	0.0000	0.0000	0	0	0	-76.5830	89.9931	98.0762	0
1.0000	0	0	240	1	0	0	0	0	0	0.0000	0.0000	0.0000	0	0	0	76.5830	-90.0069	81.9238	0
1.0000	0	0	241	1	0	0	0	0	0	0.0000	0.0000	0.0000	0	0	0	-75.9679	83.3737	71.1713	0
1.0000	0	0	242	1	0	0	0	0	0	0.0000	0.0000	0.0000	0	0	0	75.9679	-96.6263	108.8287	0
1.0000	0	0	243	1	0	0	0	0	0	0.0000	0.0000	0.0000	0	0	0	-70.9501	74.0667	44.5761	0
1.0000	0	0	244	1	0	0	0	0	0	0.0000	0.0000	0.0000	0	0	0	70.9501	-105.9333	135.4239	0
1.0000	0	0	245	1	0	0	0	0	0	0.0000	0.0000	0.0000	0	0	0	-48.3088	47.8888	20.1030	0
1.0000	0	0	246	1	0	0	0	0	0	0.0000	0.0000	0.0000	0	0	0	48.3088	-132.1112	159.8970	0
1.0000	0	0	247	1	0	0	0	0	0	0.0000	0.0000	0.0000	0	0	0	42.4877	-46.2143	18.0106	0
1.0000	0	0	248	1	0	0	0	0	0	0.0000	0.0000	0.0000	0	0	0	-42.4877	133.7857	161.9894	0
1.0000	0	0	249	1	0	0	0	0	0	0.0000	0.0000	0.0000	0	0	0	70.0700	-77.2595	41.8097	0
1.0000	0	0	250	1	0	0	0	0	0	0.0000	0.0000	0.0000	0	0	0	-70.0700	102.7405	138.1903	0
1.0000	0	0	251	1	0	0	0	0	0	0.0000	0.0000	0.0000	0	0	0	75.8978	-87.1681	68.3398	0
1.0000	0	0	252	1	0	0	0	0	0	0.0000	0.0000	0.0000	0	0	0	-75.8978	92.8319	111.6602	0
1.0000	0	0	253	1	0	0	0	0	0	0.0000	0.0000	0.0000	0	0	0	76.9141	-93.7774	95.2653	0
1.0000	0	0	254	1	0	0	0	0	0	0.0000	0.0000	0.0000	0	0	0	-76.9141	86.2226	84.7347	0
1.0000	0	0	255	1	0	0	0	0	0	0.0000	0.0000	0.0000	0	0	0	74.6341	-100.9573	122.1376	0
1.0000	0	0	256	1	0	0	0	0	0	0.0000	0.0000	0.0000	0	0	0	-74.6341	79.0427	57.8624	0
1.0000	0	0	257	1	0	0	0	0	0	0.0000	0.0000	0.0000	0	0	0	64.8783	-114.4634	148.2727	0
1.0000	0	0	258	1	0	0	0	0	0	0.0000	0.0000	0.0000	0	0	0	-64.8783	65.5366	31.7273	0
1.0000	0	0	259	1	0	0	0	0	0	0.0000	0.0000	0.0000	0	0	0	6.8433	-175.7908	167.0892	0
1.0000	0	0	260	1	0	0	0	0	0	0.0000	0.0000	0.0000	0	0	0	-6.8433	4.2092	12.9108	0
1.0000	0	0	261	1	0	0	0	0	0	0.0000	0.0000	0.0000	0	0	0	-62.8171	111.3298	151.1428	0
1.0000	0	0	262	1	0	0	0	0	0	0.0000	0.0000	0.0000	0	0	0	62.8171	-68.6702	28.8572	0
1.0000	0	0	263	1	0	0	0	0	0	0.0000	0.0000	0.0000	0	0	0	-74.4576	96.1401	125.1960	0
1.0000	0	0	264	1	0	0	0	0	0	0.0000	0.0000	0.0000	0	0	0	74.4576	-83.8599	54.8040	0
1.0000	0	0	265	1	0	0	0	0	0	0.0000	0.0000	0.0000	0	0	0	-77.3181	88.8161	98.3263	0
1.0000	0	0	266	1	0	0	0	0	0	0.0000	0.0000	0.0000	0	0	0	77.3181	-91.1839	81.6737	0
1.0000	0	0	267	1	0	0	0	0	0	0.0000	0.0000	0.0000	0	0	0	-76.8478	82.5937	71.3113	0
1.0000	0	0	268	1	0	0	0	0	0	0.0000	0.0000	0.0000	0	0	0	76.8478	-97.4063	108.6887	0
1.0000	0	0	269	1	0	0	0	0	0	0.0000	0.0000	0.0000	0	0	0	-72.2756	73.9662	44.5552	0
1.0000	0	0	270	1	0	0	0	0	0	0.0000	0.0000	0.0000	0	0	0	72.2756	-106.0338	135.4448	0
1.0000	0	0	271	1	0	0	0	0	0	0.0000	0.0000	0.0000	0	0	0	-50.9627	49.3495	19.6283	0
1.0000	0	0	272	1	0	0	0	0	0	0.0000	0.0000	0.0000	0	0	0	50.9627	-130.6505	160.3717	0
1.0000	0	0	273	1	0	0	0	0	0	0.0000	0.0000	0.0000	0	0	0	44.5972	-49.2452	17.1152	0
1.0000	0	0	274	1	0	0	0	0	0	0.0000	0.0000	0.0000	0	0	0	-44.5972	130.7548	162.8848	0
1.0000	0	0	275	1	0	0	0	0	0	0.0000	0.0000	0.0000	0	0	0	71.7261	-79.5066	41.3467	0
1.0000	0	0	276	1	0	0	0	0	0	0.0000	0.0000	0.0000	0	0	0	-71.7261	100.4934	138.6533	0
1.0000	0	0	277	1	0	0	0	0	0	0.0000	0.0000	0.0000	0	0	0	77.2412	-88.6642	68.0669	0
1.0000	0	0	278	1	0	0	0	0	0	0.0000	0.0000	0.0000	0	0	0	-77.2412	91.3358	111.9331	0
