# Supplementary material for: Molecular architecture of glideosome and nuclear F-actin in Plasmodium falciparum
Source: EMBO Rep. 2025 Mar 24;26(8):1984–96. doi: 10.1038/s44319-025-00415-7 (PMC12019134; doi:10.1038/s44319-025-00415-7)
Supplement: Supplementary file 13 — Figure EV2 Source Data [file 44319_2025_415_MOESM13_ESM.zip › figure EV2/EV2c/helix_055.mod.txt]

      740.15      698.68       10.21
      740.15      698.68       10.21
      740.34      694.53       11.98
      740.34      694.53       11.98
      740.55      690.36       13.72
      740.55      690.36       13.72
      740.79      686.18       15.43
      740.79      686.18       15.43
      741.03      681.99       17.11
      741.03      681.99       17.11
      741.30      677.78       18.75
      741.30      677.78       18.75
      741.58      673.56       20.35
      741.58      673.56       20.35
      741.88      669.33       21.92
      741.88      669.33       21.92
      742.19      665.09       23.45
      742.19      665.09       23.45
      742.52      660.83       24.95
      742.52      660.83       24.95
      742.86      656.56       26.40
      742.86      656.56       26.40
      743.22      652.28       27.81
      743.22      652.28       27.81
      743.59      647.99       29.18
      743.59      647.99       29.18
      743.98      643.68       30.52
      743.98      643.68       30.52
      744.38      639.36       31.80
      744.38      639.36       31.80
      744.79      635.04       33.04
      744.79      635.04       33.04
      745.22      630.70       34.24
      745.22      630.70       34.24
      745.66      626.35       35.40
      745.66      626.35       35.40
      746.12      621.98       36.50
      746.12      621.98       36.50
      746.59      617.61       37.56
      746.59      617.61       37.56
      747.07      613.23       38.57
      747.07      613.23       38.57
      747.57      608.84       39.53
      747.57      608.84       39.53
      748.08      604.44       40.44
      748.08      604.44       40.44
      748.60      600.03       41.29
      748.60      600.03       41.29
      749.13      595.61       42.09
      749.13      595.61       42.09
      749.67      591.18       42.84
      749.67      591.18       42.84
      750.23      586.75       43.53
      750.23      586.75       43.53
      750.79      582.30       44.16
      750.79      582.30       44.16
      751.37      577.85       44.74
      751.37      577.85       44.74
      751.96      573.40       45.25
      751.96      573.40       45.25
      752.56      568.94       45.71
      752.56      568.94       45.71
      753.16      564.48       46.12
      753.16      564.48       46.12
      753.78      560.01       46.47
      753.78      560.01       46.47
      754.41      555.54       46.78
      754.41      555.54       46.78
      755.05      551.07       47.05
      755.05      551.07       47.05
      755.69      546.60       47.26
      755.69      546.60       47.26
      756.35      542.13       47.44
      756.35      542.13       47.44
      757.01      537.66       47.59
      757.01      537.66       47.59
      757.68      533.19       47.70
      757.68      533.19       47.70
      758.35      528.72       47.77
      758.35      528.72       47.77
      759.04      524.25       47.82
      759.04      524.25       47.82
      759.73      519.78       47.85
      759.73      519.78       47.85
      760.42      515.31       47.85
      760.42      515.31       47.85
      761.13      510.84       47.83
      761.13      510.84       47.83
      761.83      506.38       47.79
      761.83      506.38       47.79
      762.55      501.91       47.74
      762.55      501.91       47.74
      763.27      497.45       47.68
      763.27      497.45       47.68
      763.99      492.98       47.61
      763.99      492.98       47.61
      764.72      488.52       47.53
      764.72      488.52       47.53
      765.46      484.06       47.45
      765.46      484.06       47.45
      766.19      479.60       47.37
      766.19      479.60       47.37
      766.94      475.14       47.29
      766.94      475.14       47.29
      767.68      470.68       47.21
      767.68      470.68       47.21
      768.43      466.22       47.14
      768.43      466.22       47.14
      769.19      461.76       47.08
      769.19      461.76       47.08
      769.94      457.30       47.04
      769.94      457.30       47.04
      770.70      452.84       47.01
      770.70      452.84       47.01
      771.46      448.38       47.00
      771.46      448.38       47.00
      772.23      443.93       47.00
      772.23      443.93       47.00
      773.00      439.47       47.02
      773.00      439.47       47.02
      773.78      435.01       47.05
      773.78      435.01       47.05
      774.56      430.56       47.10
      774.56      430.56       47.10
      775.34      426.11       47.17
      775.34      426.11       47.17
      776.13      421.65       47.24
      776.13      421.65       47.24
      776.93      417.20       47.33
      776.93      417.20       47.33
      777.74      412.76       47.43
      777.74      412.76       47.43
      778.56      408.31       47.54
      778.56      408.31       47.54
      779.38      403.86       47.66
      779.38      403.86       47.66
      780.21      399.42       47.80
      780.21      399.42       47.80
      781.06      394.98       47.94
      781.06      394.98       47.94
      781.91      390.54       48.08
      781.91      390.54       48.08
      782.78      386.10       48.24
      782.78      386.10       48.24
      783.66      381.67       48.40
      783.66      381.67       48.40
      784.55      377.24       48.57
      784.55      377.24       48.57
      785.45      372.81       48.74
      785.45      372.81       48.74
      786.37      368.39       48.92
      786.37      368.39       48.92
      787.30      363.97       49.10
      787.30      363.97       49.10
      788.24      359.55       49.29
      788.24      359.55       49.29
      789.21      355.13       49.47
      789.21      355.13       49.47
      790.18      350.72       49.66
      790.18      350.72       49.66
      791.18      346.31       49.85
      791.18      346.31       49.85
      792.19      341.91       50.04
      792.19      341.91       50.04
      793.22      337.51       50.23
      793.22      337.51       50.23
      794.27      333.11       50.42
      794.27      333.11       50.42
      795.34      328.72       50.60
      795.34      328.72       50.60
      796.43      324.34       50.79
      796.43      324.34       50.79
      797.53      319.96       50.97
      797.53      319.96       50.97
      798.66      315.58       51.14
      798.66      315.58       51.14
      799.81      311.21       51.31
      799.81      311.21       51.31
      800.98      306.84       51.48
      800.98      306.84       51.48
      802.18      302.49       51.63
      802.18      302.49       51.63
      803.39      298.13       51.79
      803.39      298.13       51.79
      804.64      293.79       51.93
      804.64      293.79       51.93
      805.90      289.45       52.06
      805.90      289.45       52.06
      807.19      285.11       52.19
      807.19      285.11       52.19
      808.51      280.79       52.30
      808.51      280.79       52.30
      809.85      276.47       52.41
      809.85      276.47       52.41
      811.22      272.16       52.50
      811.22      272.16       52.50
      812.61      267.86       52.58
      812.61      267.86       52.58
      814.04      263.57       52.65
      814.04      263.57       52.65
      815.49      259.28       52.71
      815.49      259.28       52.71
      816.96      255.01       52.75
      816.96      255.01       52.75
      818.47      250.75       52.77
      818.47      250.75       52.77
      820.01      246.49       52.78
      820.01      246.49       52.78
      821.57      242.25       52.78
      821.57      242.25       52.78
      823.17      238.02       52.75
      823.17      238.02       52.75
      824.80      233.80       52.71
      824.80      233.80       52.71
      826.45      229.59       52.65
      826.45      229.59       52.65
      828.14      225.40       52.57
      828.14      225.40       52.57
      829.86      221.21       52.47
      829.86      221.21       52.47
      831.61      217.05       52.36
      831.61      217.05       52.36
      833.39      212.89       52.22
      833.39      212.89       52.22
      835.21      208.75       52.06
      835.21      208.75       52.06
