# Supplementary material for: Molecular architecture of glideosome and nuclear F-actin in Plasmodium falciparum
Source: EMBO Rep. 2025 Mar 24;26(8):1984–96. doi: 10.1038/s44319-025-00415-7 (PMC12019134; doi:10.1038/s44319-025-00415-7)
Supplement: Supplementary file 13 — Figure EV2 Source Data [file 44319_2025_415_MOESM13_ESM.zip › figure EV2/EV2c/helix_055.csv]

CCC	reserved	reserved	pIndex	wedgeWT	NA	NA	NA	NA	NA	xOffset	yOffset	zOffset	NA	NA	reserved	phi	psi	theta	reserved
1.0000	0	0	1	1	0	0	0	0	0	0.0000	0.0000	0.0000	0	0	0	115.6689	-77.0057	112.7316	0
1.0000	0	0	2	1	0	0	0	0	0	0.0000	0.0000	0.0000	0	0	0	115.6689	-77.0057	112.7316	0
1.0000	0	0	3	1	0	0	0	0	0	0.0000	0.0000	0.0000	0	0	0	-145.0144	144.1387	28.6326	0
1.0000	0	0	4	1	0	0	0	0	0	0.0000	0.0000	0.0000	0	0	0	145.0144	-35.8613	151.3674	0
1.0000	0	0	5	1	0	0	0	0	0	0.0000	0.0000	0.0000	0	0	0	156.9542	-151.9645	24.7701	0
1.0000	0	0	6	1	0	0	0	0	0	0.0000	0.0000	0.0000	0	0	0	-156.9542	28.0355	155.2299	0
1.0000	0	0	7	1	0	0	0	0	0	0.0000	0.0000	0.0000	0	0	0	123.6397	-112.7760	43.0410	0
1.0000	0	0	8	1	0	0	0	0	0	0.0000	0.0000	0.0000	0	0	0	-123.6397	67.2240	136.9590	0
1.0000	0	0	9	1	0	0	0	0	0	0.0000	0.0000	0.0000	0	0	0	113.6556	-96.1944	67.3361	0
1.0000	0	0	10	1	0	0	0	0	0	0.0000	0.0000	0.0000	0	0	0	-113.6556	83.8056	112.6639	0
1.0000	0	0	11	1	0	0	0	0	0	0.0000	0.0000	0.0000	0	0	0	111.2963	-85.2676	92.9197	0
1.0000	0	0	12	1	0	0	0	0	0	0.0000	0.0000	0.0000	0	0	0	-111.2963	94.7324	87.0803	0
1.0000	0	0	13	1	0	0	0	0	0	0.0000	0.0000	0.0000	0	0	0	113.8476	-74.2599	118.5828	0
1.0000	0	0	14	1	0	0	0	0	0	0.0000	0.0000	0.0000	0	0	0	-113.8476	105.7401	61.4172	0
1.0000	0	0	15	1	0	0	0	0	0	0.0000	0.0000	0.0000	0	0	0	125.2072	-56.5674	143.0526	0
1.0000	0	0	16	1	0	0	0	0	0	0.0000	0.0000	0.0000	0	0	0	-125.2072	123.4326	36.9474	0
1.0000	0	0	17	1	0	0	0	0	0	0.0000	0.0000	0.0000	0	0	0	169.2450	-7.2269	159.8558	0
1.0000	0	0	18	1	0	0	0	0	0	0.0000	0.0000	0.0000	0	0	0	-169.2450	172.7731	20.1442	0
1.0000	0	0	19	1	0	0	0	0	0	0.0000	0.0000	0.0000	0	0	0	-130.9744	57.5153	149.7722	0
1.0000	0	0	20	1	0	0	0	0	0	0.0000	0.0000	0.0000	0	0	0	130.9744	-122.4847	30.2278	0
1.0000	0	0	21	1	0	0	0	0	0	0.0000	0.0000	0.0000	0	0	0	-113.4752	80.2047	126.2016	0
1.0000	0	0	22	1	0	0	0	0	0	0.0000	0.0000	0.0000	0	0	0	113.4752	-99.7953	53.7984	0
1.0000	0	0	23	1	0	0	0	0	0	0.0000	0.0000	0.0000	0	0	0	-108.5079	91.3375	100.3662	0
1.0000	0	0	24	1	0	0	0	0	0	0.0000	0.0000	0.0000	0	0	0	108.5079	-88.6625	79.6338	0
1.0000	0	0	25	1	0	0	0	0	0	0.0000	0.0000	0.0000	0	0	0	-108.3975	100.1831	74.0507	0
1.0000	0	0	26	1	0	0	0	0	0	0.0000	0.0000	0.0000	0	0	0	108.3975	-79.8169	105.9493	0
1.0000	0	0	27	1	0	0	0	0	0	0.0000	0.0000	0.0000	0	0	0	-113.3467	111.2454	47.9939	0
1.0000	0	0	28	1	0	0	0	0	0	0.0000	0.0000	0.0000	0	0	0	113.3467	-68.7546	132.0061	0
1.0000	0	0	29	1	0	0	0	0	0	0.0000	0.0000	0.0000	0	0	0	-134.0394	136.7411	24.1552	0
1.0000	0	0	30	1	0	0	0	0	0	0.0000	0.0000	0.0000	0	0	0	134.0394	-43.2589	155.8448	0
1.0000	0	0	31	1	0	0	0	0	0	0.0000	0.0000	0.0000	0	0	0	149.1670	-142.3014	18.6733	0
1.0000	0	0	32	1	0	0	0	0	0	0.0000	0.0000	0.0000	0	0	0	-149.1670	37.6986	161.3267	0
1.0000	0	0	33	1	0	0	0	0	0	0.0000	0.0000	0.0000	0	0	0	114.3104	-103.4098	40.1226	0
1.0000	0	0	34	1	0	0	0	0	0	0.0000	0.0000	0.0000	0	0	0	-114.3104	76.5902	139.8774	0
1.0000	0	0	35	1	0	0	0	0	0	0.0000	0.0000	0.0000	0	0	0	106.1972	-90.9000	66.1008	0
1.0000	0	0	36	1	0	0	0	0	0	0.0000	0.0000	0.0000	0	0	0	-106.1972	89.1000	113.8992	0
1.0000	0	0	37	1	0	0	0	0	0	0.0000	0.0000	0.0000	0	0	0	104.1617	-83.3053	92.8519	0
1.0000	0	0	38	1	0	0	0	0	0	0.0000	0.0000	0.0000	0	0	0	-104.1617	96.6947	87.1481	0
1.0000	0	0	39	1	0	0	0	0	0	0.0000	0.0000	0.0000	0	0	0	105.6345	-75.9736	119.7223	0
1.0000	0	0	40	1	0	0	0	0	0	0.0000	0.0000	0.0000	0	0	0	-105.6345	104.0264	60.2777	0
1.0000	0	0	41	1	0	0	0	0	0	0.0000	0.0000	0.0000	0	0	0	113.6229	-63.7729	146.0984	0
1.0000	0	0	42	1	0	0	0	0	0	0.0000	0.0000	0.0000	0	0	0	-113.6229	116.2271	33.9016	0
1.0000	0	0	43	1	0	0	0	0	0	0.0000	0.0000	0.0000	0	0	0	162.5775	-11.4046	167.1827	0
1.0000	0	0	44	1	0	0	0	0	0	0.0000	0.0000	0.0000	0	0	0	-162.5775	168.5954	12.8173	0
1.0000	0	0	45	1	0	0	0	0	0	0.0000	0.0000	0.0000	0	0	0	-116.8646	72.1639	153.6493	0
1.0000	0	0	46	1	0	0	0	0	0	0.0000	0.0000	0.0000	0	0	0	116.8646	-107.8361	26.3507	0
1.0000	0	0	47	1	0	0	0	0	0	0.0000	0.0000	0.0000	0	0	0	-103.8236	88.1781	127.6075	0
1.0000	0	0	48	1	0	0	0	0	0	0.0000	0.0000	0.0000	0	0	0	103.8236	-91.8219	52.3925	0
1.0000	0	0	49	1	0	0	0	0	0	0.0000	0.0000	0.0000	0	0	0	-100.3830	94.9461	100.5139	0
1.0000	0	0	50	1	0	0	0	0	0	0.0000	0.0000	0.0000	0	0	0	100.3830	-85.0539	79.4861	0
1.0000	0	0	51	1	0	0	0	0	0	0.0000	0.0000	0.0000	0	0	0	-99.9116	99.8977	73.1741	0
1.0000	0	0	52	1	0	0	0	0	0	0.0000	0.0000	0.0000	0	0	0	99.9116	-80.1023	106.8259	0
1.0000	0	0	53	1	0	0	0	0	0	0.0000	0.0000	0.0000	0	0	0	-102.2887	105.7632	45.8353	0
1.0000	0	0	54	1	0	0	0	0	0	0.0000	0.0000	0.0000	0	0	0	102.2887	-74.2368	134.1647	0
1.0000	0	0	55	1	0	0	0	0	0	0.0000	0.0000	0.0000	0	0	0	-115.3435	121.3686	19.1387	0
1.0000	0	0	56	1	0	0	0	0	0	0.0000	0.0000	0.0000	0	0	0	115.3435	-58.6314	160.8613	0
1.0000	0	0	57	1	0	0	0	0	0	0.0000	0.0000	0.0000	0	0	0	125.3939	-117.3343	12.6247	0
1.0000	0	0	58	1	0	0	0	0	0	0.0000	0.0000	0.0000	0	0	0	-125.3939	62.6657	167.3753	0
1.0000	0	0	59	1	0	0	0	0	0	0.0000	0.0000	0.0000	0	0	0	100.5244	-90.7371	38.5958	0
1.0000	0	0	60	1	0	0	0	0	0	0.0000	0.0000	0.0000	0	0	0	-100.5244	89.2629	141.4042	0
1.0000	0	0	61	1	0	0	0	0	0	0.0000	0.0000	0.0000	0	0	0	96.4004	-84.9643	66.0330	0
1.0000	0	0	62	1	0	0	0	0	0	0.0000	0.0000	0.0000	0	0	0	-96.4004	95.0357	113.9670	0
1.0000	0	0	63	1	0	0	0	0	0	0.0000	0.0000	0.0000	0	0	0	95.1721	-81.9039	93.6563	0
1.0000	0	0	64	1	0	0	0	0	0	0.0000	0.0000	0.0000	0	0	0	-95.1721	98.0961	86.3437	0
1.0000	0	0	65	1	0	0	0	0	0	0.0000	0.0000	0.0000	0	0	0	95.2635	-79.3706	121.3421	0
1.0000	0	0	66	1	0	0	0	0	0	0.0000	0.0000	0.0000	0	0	0	-95.2635	100.6294	58.6579	0
1.0000	0	0	67	1	0	0	0	0	0	0.0000	0.0000	0.0000	0	0	0	97.5899	-75.4880	149.0012	0
1.0000	0	0	68	1	0	0	0	0	0	0.0000	0.0000	0.0000	0	0	0	-97.5899	104.5120	30.9988	0
1.0000	0	0	69	1	0	0	0	0	0	0.0000	0.0000	0.0000	0	0	0	138.0263	-33.9587	175.5056	0
1.0000	0	0	70	1	0	0	0	0	0	0.0000	0.0000	0.0000	0	0	0	-138.0263	146.0413	4.4944	0
1.0000	0	0	71	1	0	0	0	0	0	0.0000	0.0000	0.0000	0	0	0	-96.6091	92.2139	155.0993	0
1.0000	0	0	72	1	0	0	0	0	0	0.0000	0.0000	0.0000	0	0	0	96.6091	-87.7861	24.9007	0
1.0000	0	0	73	1	0	0	0	0	0	0.0000	0.0000	0.0000	0	0	0	-92.8673	96.5715	127.4438	0
1.0000	0	0	74	1	0	0	0	0	0	0.0000	0.0000	0.0000	0	0	0	92.8673	-83.4285	52.5562	0
1.0000	0	0	75	1	0	0	0	0	0	0.0000	0.0000	0.0000	0	0	0	-91.8476	98.1005	99.7108	0
1.0000	0	0	76	1	0	0	0	0	0	0.0000	0.0000	0.0000	0	0	0	91.8476	-81.8995	80.2892	0
1.0000	0	0	77	1	0	0	0	0	0	0.0000	0.0000	0.0000	0	0	0	-91.4655	98.9608	71.9613	0
1.0000	0	0	78	1	0	0	0	0	0	0.0000	0.0000	0.0000	0	0	0	91.4655	-81.0392	108.0387	0
1.0000	0	0	79	1	0	0	0	0	0	0.0000	0.0000	0.0000	0	0	0	-91.3997	99.6076	44.2123	0
1.0000	0	0	80	1	0	0	0	0	0	0.0000	0.0000	0.0000	0	0	0	91.3997	-80.3924	135.7877	0
1.0000	0	0	81	1	0	0	0	0	0	0.0000	0.0000	0.0000	0	0	0	-92.2115	100.8116	16.4614	0
1.0000	0	0	82	1	0	0	0	0	0	0.0000	0.0000	0.0000	0	0	0	92.2115	-79.1884	163.5386	0
1.0000	0	0	83	1	0	0	0	0	0	0.0000	0.0000	0.0000	0	0	0	91.5796	-82.7749	11.2990	0
1.0000	0	0	84	1	0	0	0	0	0	0.0000	0.0000	0.0000	0	0	0	-91.5796	97.2251	168.7010	0
1.0000	0	0	85	1	0	0	0	0	0	0.0000	0.0000	0.0000	0	0	0	90.0167	-81.1541	39.0359	0
1.0000	0	0	86	1	0	0	0	0	0	0.0000	0.0000	0.0000	0	0	0	-90.0167	98.8459	140.9641	0
1.0000	0	0	87	1	0	0	0	0	0	0.0000	0.0000	0.0000	0	0	0	89.7325	-80.9558	66.7728	0
1.0000	0	0	88	1	0	0	0	0	0	0.0000	0.0000	0.0000	0	0	0	-89.7325	99.0442	113.2272	0
1.0000	0	0	89	1	0	0	0	0	0	0.0000	0.0000	0.0000	0	0	0	89.5399	-81.0239	94.5043	0
1.0000	0	0	90	1	0	0	0	0	0	0.0000	0.0000	0.0000	0	0	0	-89.5399	98.9761	85.4957	0
1.0000	0	0	91	1	0	0	0	0	0	0.0000	0.0000	0.0000	0	0	0	89.2427	-81.3207	122.2302	0
1.0000	0	0	92	1	0	0	0	0	0	0.0000	0.0000	0.0000	0	0	0	-89.2427	98.6793	57.7698	0
1.0000	0	0	93	1	0	0	0	0	0	0.0000	0.0000	0.0000	0	0	0	88.4043	-82.2246	149.9457	0
1.0000	0	0	94	1	0	0	0	0	0	0.0000	0.0000	0.0000	0	0	0	-88.4043	97.7754	30.0543	0
1.0000	0	0	95	1	0	0	0	0	0	0.0000	0.0000	0.0000	0	0	0	68.6483	-102.1128	177.5033	0
1.0000	0	0	96	1	0	0	0	0	0	0.0000	0.0000	0.0000	0	0	0	-68.6483	77.8872	2.4967	0
1.0000	0	0	97	1	0	0	0	0	0	0.0000	0.0000	0.0000	0	0	0	-87.6989	101.3602	154.5965	0
1.0000	0	0	98	1	0	0	0	0	0	0.0000	0.0000	0.0000	0	0	0	87.6989	-78.6398	25.4035	0
1.0000	0	0	99	1	0	0	0	0	0	0.0000	0.0000	0.0000	0	0	0	-88.7069	100.1191	126.9001	0
1.0000	0	0	100	1	0	0	0	0	0	0.0000	0.0000	0.0000	0	0	0	88.7069	-79.8809	53.0999	0
1.0000	0	0	101	1	0	0	0	0	0	0.0000	0.0000	0.0000	0	0	0	-88.9429	99.5685	99.2052	0
1.0000	0	0	102	1	0	0	0	0	0	0.0000	0.0000	0.0000	0	0	0	88.9429	-80.4315	80.7948	0
1.0000	0	0	103	1	0	0	0	0	0	0.0000	0.0000	0.0000	0	0	0	-88.9250	99.1100	71.5134	0
1.0000	0	0	104	1	0	0	0	0	0	0.0000	0.0000	0.0000	0	0	0	88.9250	-80.8900	108.4866	0
1.0000	0	0	105	1	0	0	0	0	0	0.0000	0.0000	0.0000	0	0	0	-88.6088	98.4962	43.8320	0
1.0000	0	0	106	1	0	0	0	0	0	0.0000	0.0000	0.0000	0	0	0	88.6088	-81.5038	136.1680	0
1.0000	0	0	107	1	0	0	0	0	0	0.0000	0.0000	0.0000	0	0	0	-86.8941	96.5661	16.1631	0
1.0000	0	0	108	1	0	0	0	0	0	0.0000	0.0000	0.0000	0	0	0	86.8941	-83.4339	163.8369	0
1.0000	0	0	109	1	0	0	0	0	0	0.0000	0.0000	0.0000	0	0	0	86.3131	-76.7961	11.5603	0
1.0000	0	0	110	1	0	0	0	0	0	0.0000	0.0000	0.0000	0	0	0	-86.3131	103.2039	168.4397	0
1.0000	0	0	111	1	0	0	0	0	0	0.0000	0.0000	0.0000	0	0	0	89.0807	-79.6569	39.2129	0
1.0000	0	0	112	1	0	0	0	0	0	0.0000	0.0000	0.0000	0	0	0	-89.0807	100.3431	140.7871	0
1.0000	0	0	113	1	0	0	0	0	0	0.0000	0.0000	0.0000	0	0	0	89.5882	-80.1689	66.8727	0
1.0000	0	0	114	1	0	0	0	0	0	0.0000	0.0000	0.0000	0	0	0	-89.5882	99.8311	113.1273	0
1.0000	0	0	115	1	0	0	0	0	0	0.0000	0.0000	0.0000	0	0	0	89.8395	-80.3049	94.5342	0
1.0000	0	0	116	1	0	0	0	0	0	0.0000	0.0000	0.0000	0	0	0	-89.8395	99.6951	85.4658	0
1.0000	0	0	117	1	0	0	0	0	0	0.0000	0.0000	0.0000	0	0	0	90.0534	-80.2202	122.1883	0
1.0000	0	0	118	1	0	0	0	0	0	0.0000	0.0000	0.0000	0	0	0	-90.0534	99.7798	57.8117	0
1.0000	0	0	119	1	0	0	0	0	0	0.0000	0.0000	0.0000	0	0	0	90.4867	-79.7764	149.8428	0
1.0000	0	0	120	1	0	0	0	0	0	0.0000	0.0000	0.0000	0	0	0	-90.4867	100.2236	30.1572	0
1.0000	0	0	121	1	0	0	0	0	0	0.0000	0.0000	0.0000	0	0	0	100.1847	-69.9584	177.4619	0
1.0000	0	0	122	1	0	0	0	0	0	0.0000	0.0000	0.0000	0	0	0	-100.1847	110.0416	2.5381	0
1.0000	0	0	123	1	0	0	0	0	0	0.0000	0.0000	0.0000	0	0	0	-91.4752	98.5980	154.8346	0
1.0000	0	0	124	1	0	0	0	0	0	0.0000	0.0000	0.0000	0	0	0	91.4752	-81.4020	25.1654	0
1.0000	0	0	125	1	0	0	0	0	0	0.0000	0.0000	0.0000	0	0	0	-91.0011	99.4018	127.1776	0
1.0000	0	0	126	1	0	0	0	0	0	0.0000	0.0000	0.0000	0	0	0	91.0011	-80.5982	52.8224	0
1.0000	0	0	127	1	0	0	0	0	0	0.0000	0.0000	0.0000	0	0	0	-90.9829	99.9305	99.5206	0
1.0000	0	0	128	1	0	0	0	0	0	0.0000	0.0000	0.0000	0	0	0	90.9829	-80.0695	80.4794	0
1.0000	0	0	129	1	0	0	0	0	0	0.0000	0.0000	0.0000	0	0	0	-91.1863	100.5550	71.8616	0
1.0000	0	0	130	1	0	0	0	0	0	0.0000	0.0000	0.0000	0	0	0	91.1863	-79.4450	108.1384	0
1.0000	0	0	131	1	0	0	0	0	0	0.0000	0.0000	0.0000	0	0	0	-91.8229	101.5891	44.2137	0
1.0000	0	0	132	1	0	0	0	0	0	0.0000	0.0000	0.0000	0	0	0	91.8229	-78.4109	135.7863	0
1.0000	0	0	133	1	0	0	0	0	0	0.0000	0.0000	0.0000	0	0	0	-94.9363	105.1192	16.5932	0
1.0000	0	0	134	1	0	0	0	0	0	0.0000	0.0000	0.0000	0	0	0	94.9363	-74.8808	163.4068	0
1.0000	0	0	135	1	0	0	0	0	0	0.0000	0.0000	0.0000	0	0	0	97.9560	-87.2962	11.2346	0
1.0000	0	0	136	1	0	0	0	0	0	0.0000	0.0000	0.0000	0	0	0	-97.9560	92.7038	168.7654	0
1.0000	0	0	137	1	0	0	0	0	0	0.0000	0.0000	0.0000	0	0	0	92.6520	-81.4377	38.8236	0
1.0000	0	0	138	1	0	0	0	0	0	0.0000	0.0000	0.0000	0	0	0	-92.6520	98.5623	141.1764	0
1.0000	0	0	139	1	0	0	0	0	0	0.0000	0.0000	0.0000	0	0	0	91.9317	-80.0155	66.4704	0
1.0000	0	0	140	1	0	0	0	0	0	0.0000	0.0000	0.0000	0	0	0	-91.9317	99.9845	113.5296	0
1.0000	0	0	141	1	0	0	0	0	0	0.0000	0.0000	0.0000	0	0	0	91.8818	-78.9659	94.1250	0
1.0000	0	0	142	1	0	0	0	0	0	0.0000	0.0000	0.0000	0	0	0	-91.8818	101.0341	85.8750	0
1.0000	0	0	143	1	0	0	0	0	0	0.0000	0.0000	0.0000	0	0	0	92.3187	-77.7317	121.7741	0
1.0000	0	0	144	1	0	0	0	0	0	0.0000	0.0000	0.0000	0	0	0	-92.3187	102.2683	58.2259	0
1.0000	0	0	145	1	0	0	0	0	0	0.0000	0.0000	0.0000	0	0	0	94.0356	-75.3278	149.4008	0
1.0000	0	0	146	1	0	0	0	0	0	0.0000	0.0000	0.0000	0	0	0	-94.0356	104.6722	30.5992	0
1.0000	0	0	147	1	0	0	0	0	0	0.0000	0.0000	0.0000	0	0	0	126.5892	-42.1083	176.4298	0
1.0000	0	0	148	1	0	0	0	0	0	0.0000	0.0000	0.0000	0	0	0	-126.5892	137.8917	3.5702	0
1.0000	0	0	149	1	0	0	0	0	0	0.0000	0.0000	0.0000	0	0	0	-95.2260	96.7935	155.1067	0
1.0000	0	0	150	1	0	0	0	0	0	0.0000	0.0000	0.0000	0	0	0	95.2260	-83.2065	24.8933	0
1.0000	0	0	151	1	0	0	0	0	0	0.0000	0.0000	0.0000	0	0	0	-92.8391	99.9809	127.4905	0
1.0000	0	0	152	1	0	0	0	0	0	0.0000	0.0000	0.0000	0	0	0	92.8391	-80.0191	52.5095	0
1.0000	0	0	153	1	0	0	0	0	0	0.0000	0.0000	0.0000	0	0	0	-92.3334	101.4913	99.8449	0
1.0000	0	0	154	1	0	0	0	0	0	0.0000	0.0000	0.0000	0	0	0	92.3334	-78.5087	80.1551	0
1.0000	0	0	155	1	0	0	0	0	0	0.0000	0.0000	0.0000	0	0	0	-92.4567	102.8406	72.1962	0
1.0000	0	0	156	1	0	0	0	0	0	0.0000	0.0000	0.0000	0	0	0	92.4567	-77.1594	107.8038	0
1.0000	0	0	157	1	0	0	0	0	0	0.0000	0.0000	0.0000	0	0	0	-93.3773	104.7022	44.5524	0
1.0000	0	0	158	1	0	0	0	0	0	0.0000	0.0000	0.0000	0	0	0	93.3773	-75.2978	135.4476	0
1.0000	0	0	159	1	0	0	0	0	0	0.0000	0.0000	0.0000	0	0	0	-98.1994	110.3443	16.9897	0
1.0000	0	0	160	1	0	0	0	0	0	0.0000	0.0000	0.0000	0	0	0	98.1994	-69.6557	163.0103	0
1.0000	0	0	161	1	0	0	0	0	0	0.0000	0.0000	0.0000	0	0	0	102.5482	-89.6106	11.1117	0
1.0000	0	0	162	1	0	0	0	0	0	0.0000	0.0000	0.0000	0	0	0	-102.5482	90.3894	168.8883	0
1.0000	0	0	163	1	0	0	0	0	0	0.0000	0.0000	0.0000	0	0	0	93.8521	-80.0621	38.5948	0
1.0000	0	0	164	1	0	0	0	0	0	0.0000	0.0000	0.0000	0	0	0	-93.8521	99.9379	141.4052	0
1.0000	0	0	165	1	0	0	0	0	0	0.0000	0.0000	0.0000	0	0	0	92.6164	-77.8773	66.2346	0
1.0000	0	0	166	1	0	0	0	0	0	0.0000	0.0000	0.0000	0	0	0	-92.6164	102.1227	113.7654	0
1.0000	0	0	167	1	0	0	0	0	0	0.0000	0.0000	0.0000	0	0	0	92.3841	-76.4256	93.8958	0
1.0000	0	0	168	1	0	0	0	0	0	0.0000	0.0000	0.0000	0	0	0	-92.3841	103.5744	86.1042	0
1.0000	0	0	169	1	0	0	0	0	0	0.0000	0.0000	0.0000	0	0	0	92.7613	-74.8888	121.5527	0
1.0000	0	0	170	1	0	0	0	0	0	0.0000	0.0000	0.0000	0	0	0	-92.7613	105.1112	58.4473	0
1.0000	0	0	171	1	0	0	0	0	0	0.0000	0.0000	0.0000	0	0	0	94.5271	-72.1807	149.1909	0
1.0000	0	0	172	1	0	0	0	0	0	0.0000	0.0000	0.0000	0	0	0	-94.5271	107.8193	30.8091	0
1.0000	0	0	173	1	0	0	0	0	0	0.0000	0.0000	0.0000	0	0	0	126.8208	-39.0528	176.2041	0
1.0000	0	0	174	1	0	0	0	0	0	0.0000	0.0000	0.0000	0	0	0	-126.8208	140.9472	3.7959	0
1.0000	0	0	175	1	0	0	0	0	0	0.0000	0.0000	0.0000	0	0	0	-95.3157	99.6218	155.2548	0
1.0000	0	0	176	1	0	0	0	0	0	0.0000	0.0000	0.0000	0	0	0	95.3157	-80.3782	24.7452	0
1.0000	0	0	177	1	0	0	0	0	0	0.0000	0.0000	0.0000	0	0	0	-92.7227	103.0862	127.6222	0
1.0000	0	0	178	1	0	0	0	0	0	0.0000	0.0000	0.0000	0	0	0	92.7227	-76.9138	52.3778	0
1.0000	0	0	179	1	0	0	0	0	0	0.0000	0.0000	0.0000	0	0	0	-92.1173	104.6663	99.9514	0
1.0000	0	0	180	1	0	0	0	0	0	0.0000	0.0000	0.0000	0	0	0	92.1173	-75.3337	80.0486	0
1.0000	0	0	181	1	0	0	0	0	0	0.0000	0.0000	0.0000	0	0	0	-92.1068	105.9622	72.2702	0
1.0000	0	0	182	1	0	0	0	0	0	0.0000	0.0000	0.0000	0	0	0	92.1068	-74.0378	107.7298	0
1.0000	0	0	183	1	0	0	0	0	0	0.0000	0.0000	0.0000	0	0	0	-92.7301	107.5712	44.5888	0
1.0000	0	0	184	1	0	0	0	0	0	0.0000	0.0000	0.0000	0	0	0	92.7301	-72.4288	135.4112	0
1.0000	0	0	185	1	0	0	0	0	0	0.0000	0.0000	0.0000	0	0	0	-96.2335	111.9134	16.9425	0
1.0000	0	0	186	1	0	0	0	0	0	0.0000	0.0000	0.0000	0	0	0	96.2335	-68.0866	163.0575	0
1.0000	0	0	187	1	0	0	0	0	0	0.0000	0.0000	0.0000	0	0	0	98.9874	-82.5658	10.9953	0
1.0000	0	0	188	1	0	0	0	0	0	0.0000	0.0000	0.0000	0	0	0	-98.9874	97.4342	169.0047	0
1.0000	0	0	189	1	0	0	0	0	0	0.0000	0.0000	0.0000	0	0	0	92.5541	-75.4197	38.6023	0
1.0000	0	0	190	1	0	0	0	0	0	0.0000	0.0000	0.0000	0	0	0	-92.5541	104.5803	141.3977	0
1.0000	0	0	191	1	0	0	0	0	0	0.0000	0.0000	0.0000	0	0	0	91.5944	-73.7128	66.3014	0
1.0000	0	0	192	1	0	0	0	0	0	0.0000	0.0000	0.0000	0	0	0	-91.5944	106.2872	113.6986	0
1.0000	0	0	193	1	0	0	0	0	0	0.0000	0.0000	0.0000	0	0	0	91.3282	-72.6401	94.0114	0
1.0000	0	0	194	1	0	0	0	0	0	0.0000	0.0000	0.0000	0	0	0	-91.3282	107.3599	85.9886	0
1.0000	0	0	195	1	0	0	0	0	0	0.0000	0.0000	0.0000	0	0	0	91.3920	-71.6612	121.7327	0
1.0000	0	0	196	1	0	0	0	0	0	0.0000	0.0000	0.0000	0	0	0	-91.3920	108.3388	58.2673	0
1.0000	0	0	197	1	0	0	0	0	0	0.0000	0.0000	0.0000	0	0	0	92.0270	-70.2909	149.4529	0
1.0000	0	0	198	1	0	0	0	0	0	0.0000	0.0000	0.0000	0	0	0	-92.0270	109.7091	30.5471	0
1.0000	0	0	199	1	0	0	0	0	0	0.0000	0.0000	0.0000	0	0	0	107.1129	-54.5661	177.0755	0
1.0000	0	0	200	1	0	0	0	0	0	0.0000	0.0000	0.0000	0	0	0	-107.1129	125.4339	2.9245	0
1.0000	0	0	201	1	0	0	0	0	0	0.0000	0.0000	0.0000	0	0	0	-91.6422	107.2141	155.0439	0
1.0000	0	0	202	1	0	0	0	0	0	0.0000	0.0000	0.0000	0	0	0	91.6422	-72.7859	24.9561	0
1.0000	0	0	203	1	0	0	0	0	0	0.0000	0.0000	0.0000	0	0	0	-90.6505	108.6760	127.3084	0
1.0000	0	0	204	1	0	0	0	0	0	0.0000	0.0000	0.0000	0	0	0	90.6505	-71.3240	52.6916	0
1.0000	0	0	205	1	0	0	0	0	0	0.0000	0.0000	0.0000	0	0	0	-90.3228	109.4213	99.5602	0
1.0000	0	0	206	1	0	0	0	0	0	0.0000	0.0000	0.0000	0	0	0	90.3228	-70.5787	80.4398	0
1.0000	0	0	207	1	0	0	0	0	0	0.0000	0.0000	0.0000	0	0	0	-90.1279	109.9037	71.7990	0
1.0000	0	0	208	1	0	0	0	0	0	0.0000	0.0000	0.0000	0	0	0	90.1279	-70.0963	108.2010	0
1.0000	0	0	209	1	0	0	0	0	0	0.0000	0.0000	0.0000	0	0	0	-89.8858	110.1690	44.0383	0
1.0000	0	0	210	1	0	0	0	0	0	0.0000	0.0000	0.0000	0	0	0	89.8858	-69.8310	135.9617	0
1.0000	0	0	211	1	0	0	0	0	0	0.0000	0.0000	0.0000	0	0	0	-88.9441	109.6455	16.2733	0
1.0000	0	0	212	1	0	0	0	0	0	0.0000	0.0000	0.0000	0	0	0	88.9441	-70.3545	163.7267	0
1.0000	0	0	213	1	0	0	0	0	0	0.0000	0.0000	0.0000	0	0	0	87.3565	-66.3239	11.5178	0
1.0000	0	0	214	1	0	0	0	0	0	0.0000	0.0000	0.0000	0	0	0	-87.3565	113.6761	168.4822	0
1.0000	0	0	215	1	0	0	0	0	0	0.0000	0.0000	0.0000	0	0	0	88.8111	-67.5880	39.2979	0
1.0000	0	0	216	1	0	0	0	0	0	0.0000	0.0000	0.0000	0	0	0	-88.8111	112.4120	140.7021	0
1.0000	0	0	217	1	0	0	0	0	0	0.0000	0.0000	0.0000	0	0	0	88.9301	-67.6799	67.0802	0
1.0000	0	0	218	1	0	0	0	0	0	0.0000	0.0000	0.0000	0	0	0	-88.9301	112.3201	112.9198	0
1.0000	0	0	219	1	0	0	0	0	0	0.0000	0.0000	0.0000	0	0	0	88.7446	-67.7423	94.8694	0
1.0000	0	0	220	1	0	0	0	0	0	0.0000	0.0000	0.0000	0	0	0	-88.7446	112.2577	85.1306	0
1.0000	0	0	221	1	0	0	0	0	0	0.0000	0.0000	0.0000	0	0	0	88.2181	-68.1732	122.6692	0
1.0000	0	0	222	1	0	0	0	0	0	0.0000	0.0000	0.0000	0	0	0	-88.2181	111.8268	57.3308	0
1.0000	0	0	223	1	0	0	0	0	0	0.0000	0.0000	0.0000	0	0	0	86.4403	-69.8804	150.4463	0
1.0000	0	0	224	1	0	0	0	0	0	0.0000	0.0000	0.0000	0	0	0	-86.4403	110.1196	29.5537	0
1.0000	0	0	225	1	0	0	0	0	0	0.0000	0.0000	0.0000	0	0	0	39.6171	-116.6705	177.3561	0
1.0000	0	0	226	1	0	0	0	0	0	0.0000	0.0000	0.0000	0	0	0	-39.6171	63.3295	2.6439	0
