# Supplementary material for: Molecular architecture of glideosome and nuclear F-actin in Plasmodium falciparum
Source: EMBO Rep. 2025 Mar 24;26(8):1984–96. doi: 10.1038/s44319-025-00415-7 (PMC12019134; doi:10.1038/s44319-025-00415-7)
Supplement: Supplementary file 14 — Figure EV3 Source Data [file 44319_2025_415_MOESM14_ESM.zip]

Archive with 20 entries (16 files):
- figure EV3/
- __MACOSX/._figure EV3
- figure EV3/EV3a/
- __MACOSX/figure EV3/._EV3a
- figure EV3/EV3c/
- __MACOSX/figure EV3/._EV3c
- figure EV3/EV3b/
- __MACOSX/figure EV3/._EV3b
- figure EV3/EV3a/a_fromIter6_combined_fromIter0_remdup20.0_AvgVol_0P27.mrc
- __MACOSX/figure EV3/EV3a/._a_fromIter6_combined_fromIter0_remdup20.0_AvgVol_0P27.mrc
- figure EV3/EV3a/a_AvgVol_5P02600.mrc
- __MACOSX/figure EV3/EV3a/._a_AvgVol_5P02600.mrc
- figure EV3/EV3a/readme.txt
- __MACOSX/figure EV3/EV3a/._readme.txt
- figure EV3/EV3a/filtered_c1.mrc
- __MACOSX/figure EV3/EV3a/._filtered_c1.mrc
- figure EV3/EV3c/readme.txt
- __MACOSX/figure EV3/EV3c/._readme.txt
- figure EV3/EV3b/readme.txt
- __MACOSX/figure EV3/EV3b/._readme.txt
