# Supplementary material for: Molecular architecture of glideosome and nuclear F-actin in Plasmodium falciparum
Source: EMBO Rep. 2025 Mar 24;26(8):1984–96. doi: 10.1038/s44319-025-00415-7 (PMC12019134; doi:10.1038/s44319-025-00415-7)
Supplement: Supplementary file 14 — Figure EV3 Source Data [file 44319_2025_415_MOESM14_ESM.zip › figure EV3/EV3a/readme.txt]

Average volumes generated by PEET.

Filtered and unfiltered C1 averages, C100 symmetrised average.

MRC file format.
