# Supplementary material for: Molecular architecture of glideosome and nuclear F-actin in Plasmodium falciparum
Source: EMBO Rep. 2025 Mar 24;26(8):1984–96. doi: 10.1038/s44319-025-00415-7 (PMC12019134; doi:10.1038/s44319-025-00415-7)
Supplement: Supplementary file 15 — Figure EV4 Source Data [file 44319_2025_415_MOESM15_ESM.zip]

Archive with 26 entries (21 files):
- figure EV4/
- __MACOSX/._figure EV4
- figure EV4/EV4a/
- __MACOSX/figure EV4/._EV4a
- figure EV4/EV4d/
- __MACOSX/figure EV4/._EV4d
- figure EV4/EV4c/
- __MACOSX/figure EV4/._EV4c
- figure EV4/EV4b/
- __MACOSX/figure EV4/._EV4b
- figure EV4/EV4a/cyto_Ref13.mrc
- __MACOSX/figure EV4/EV4a/._cyto_Ref13.mrc
- figure EV4/EV4a/readme.txt
- __MACOSX/figure EV4/EV4a/._readme.txt
- figure EV4/EV4d/basal_unMaskeda_Ref8.mrc
- __MACOSX/figure EV4/EV4d/._basal_unMaskeda_Ref8.mrc
- figure EV4/EV4d/readme.txt
- __MACOSX/figure EV4/EV4d/._readme.txt
- figure EV4/EV4c/peli_unMaskedpa_Ref9.mrc
- __MACOSX/figure EV4/EV4c/._peli_unMaskedpa_Ref9.mrc
- figure EV4/EV4c/readme.txt
- __MACOSX/figure EV4/EV4c/._readme.txt
- figure EV4/EV4b/nuclear_unMaskedna_Ref11.mrc
- __MACOSX/figure EV4/EV4b/._nuclear_unMaskedna_Ref11.mrc
- figure EV4/EV4b/readme.txt
- __MACOSX/figure EV4/EV4b/._readme.txt
